# Supplementary material for: Global Screening of Genomic and Transcriptomic Factors Associated with Phenotype Differences between Multidrug-Resistant and -Susceptible Candida haemulonii Strains
Source: mSystems. 2019 Dec 17;4(6):e00459-19. doi: 10.1128/mSystems.00459-19 (PMC6918027; doi:10.1128/mSystems.00459-19)
Supplement: DATA SET S1 [file mSystems.00459-19-sd001.xlsx]

## Sheet: C.haemulonii_complex_shared
BMU05228	BMU05314
CH_0001	CD_0001
CH_0002	CD_0002
CH_0003	CD_0003
CH_0004	CD_0004
CH_0005	CD_0005
CH_0006	CD_0006
CH_0007	CD_0007
CH_0008	CD_0008
CH_0009	CD_0009
CH_0010	CD_0010
CH_0011	CD_0011
CH_0012	CD_0012
CH_0013	CD_0013
CH_0014	CD_0014
CH_0015	CD_0015
CH_0016	CD_0016
CH_0017	CD_0017
CH_0018	CD_0018
CH_0019	CD_0019
CH_0020	CD_0020
CH_0021	CD_0021
CH_0022	CD_0022
CH_0023	CD_0023
CH_0024	CD_0024
CH_0025	CD_0025
CH_0026	CD_0026
CH_0027	CD_0027
CH_0028	CD_0028
CH_0029	CD_0029
CH_0030	CD_0030
CH_0031	CD_0031
CH_0032	CD_0032
CH_0033	CD_0033
CH_0034	CD_0034
CH_0035	CD_0035
CH_0036	CD_0036
CH_0038	CD_0037
CH_0039	CD_0038
CH_0041	CD_0039
CH_0042	CD_0040
CH_0043	CD_0041
CH_0044	CD_0042
CH_0045	CD_0043
CH_0046	CD_0044
CH_0047	CD_0045
CH_0048	CD_0046
CH_0049	CD_0047
CH_0050	CD_0048
CH_0051	CD_0049
CH_0052	CD_0050
CH_0055	CD_0052
CH_0056	CD_0053
CH_0057	CD_0054
CH_0058	CD_0055
CH_0060	CD_0056
CH_0061	CD_0057
CH_0062	CD_0058
CH_0064	CD_0059
CH_0065	CD_0060
CH_0066	CD_0061
CH_0068	CD_0062
CH_0070	CD_0063
CH_0071	CD_0064
CH_0073	CD_0065
CH_0074	CD_0066
CH_0076	CD_0067
CH_0078	CD_0068
CH_0079	CD_0069
CH_0080	CD_0070
CH_0081	CD_0071
CH_0082	CD_0072
CH_0083	CD_0073
CH_0085	CD_0074
CH_0086	CD_0075
CH_0087	CD_0076
CH_0088	CD_0077
CH_0089	CD_0078
CH_0090	CD_0079
CH_0091	CD_0080
CH_0092	CD_0081
CH_0093	CD_0082
CH_0094	CD_0083
CH_0095	CD_0084
CH_0096	CD_0086
CH_0097	CD_0088
CH_0098	CD_0089
CH_0099	CD_0091
CH_0100	CD_0092
CH_0101	CD_0093
CH_0102	CD_0094
CH_0103	CD_0095
CH_0104	CD_0096
CH_0105	CD_0097
CH_0106	CD_0098
CH_0107	CD_0099
CH_0108	CD_0100
CH_0109	CD_0101
CH_0110	CD_0102
CH_0111	CD_0103
CH_0112	CD_0104
CH_0113	CD_0105
CH_0115	CD_0106
CH_0117	CD_0107
CH_0118	CD_0108
CH_0119	CD_0109
CH_0120	CD_0110
CH_0121	CD_0111
CH_0122	CD_0113
CH_0123	CD_0114
CH_0124	CD_0115
CH_0125	CD_0116
CH_0126	CD_0117
CH_0127	CD_0118
CH_0128	CD_0119
CH_0129	CD_0120
CH_0130	CD_0121
CH_0132	CD_0122
CH_0133	CD_0123
CH_0134	CD_0125
CH_0135	CD_0126
CH_0136	CD_0127
CH_0137	CD_0129
CH_0138	CD_0130
CH_0139	CD_0131
CH_0140	CD_0132
CH_0141	CD_0133
CH_0142	CD_0134
CH_0144	CD_0135
CH_0145	CD_0136
CH_0146	CD_0138
CH_0147	CD_0139
CH_0148	CD_0140
CH_0149	CD_0141
CH_0150	CD_0142
CH_0151	CD_0143
CH_0152	CD_0144
CH_0153	CD_0145
CH_0154	CD_0146
CH_0155	CD_0147
CH_0156	CD_0148
CH_0157	CD_0149
CH_0158	CD_0150
CH_0159	CD_0151
CH_0160	CD_0152
CH_0161	CD_0153
CH_0162	CD_0154
CH_0164	CD_0155
CH_0166	CD_0156
CH_0167	CD_0157
CH_0168	CD_0158
CH_0169	CD_0159
CH_0170	CD_0160
CH_0171	CD_0161
CH_0172	CD_0162
CH_0174	CD_0163
CH_0175	CD_0164
CH_0176	CD_0165
CH_0177	CD_0166
CH_0178	CD_0167
CH_0179	CD_0168
CH_0180	CD_0169
CH_0181	CD_0170
CH_0182	CD_0171
CH_0184	CD_0172
CH_0185	CD_0173
CH_0186	CD_0174
CH_0187	CD_0175
CH_0188	CD_0176
CH_0189	CD_0177
CH_0190	CD_0178
CH_0191	CD_0179
CH_0192	CD_0180
CH_0193	CD_0183
CH_0194	CD_0184
CH_0195	CD_0185
CH_0196	CD_0186
CH_0197	CD_0187
CH_0198	CD_0188
CH_0199	CD_0189
CH_0200	CD_0190
CH_0201	CD_0191
CH_0202	CD_0192
CH_0204	CD_0193
CH_0205	CD_0194
CH_0206	CD_0195
CH_0207	CD_0196
CH_0208	CD_0197
CH_0209	CD_0199
CH_0210	CD_0200
CH_0211	CD_0201
CH_0212	CD_0202
CH_0213	CD_0203
CH_0214	CD_0204
CH_0215	CD_0206
CH_0216	CD_0208
CH_0217	CD_0209
CH_0218	CD_0210
CH_0219	CD_0212
CH_0220	CD_0213
CH_0221	CD_0214
CH_0222	CD_0215
CH_0223	CD_0216
CH_0224	CD_0217
CH_0225	CD_0218
CH_0226	CD_0219
CH_0227	CD_0220
CH_0228	CD_0221
CH_0229	CD_0222
CH_0230	CD_0223
CH_0231	CD_0224
CH_0232	CD_0225
CH_0233	CD_0226
CH_0234	CD_0227
CH_0235	CD_0228
CH_0236	CD_0229
CH_0237	CD_0230
CH_0239	CD_0231
CH_0240	CD_0232
CH_0241	CD_0233
CH_0242	CD_0234
CH_0243	CD_0235
CH_0244	CD_0236
CH_0245	CD_0237
CH_0246	CD_0238
CH_0247	CD_0239
CH_0248	CD_0240
CH_0249	CD_0241
CH_0250	CD_0242
CH_0251	CD_0243
CH_0252	CD_0244
CH_0253	CD_0245
CH_0254	CD_0246
CH_0255	CD_0248
CH_0256	CD_0249
CH_0257	CD_0250
CH_0258	CD_0251
CH_0259	CD_0252
CH_0260	CD_0253
CH_0261	CD_0254
CH_0262	CD_0255
CH_0263	CD_0256
CH_0264	CD_0257
CH_0265	CD_0258
CH_0266	CD_0259
CH_0267	CD_0260
CH_0268	CD_0261
CH_0269	CD_0262
CH_0270	CD_0263
CH_0272	CD_0264
CH_0273	CD_0265
CH_0274	CD_0267
CH_0275	CD_0268
CH_0276	CD_0269
CH_0277	CD_0270
CH_0278	CD_0271
CH_0279	CD_0272
CH_0280	CD_0273
CH_0281	CD_0274
CH_0282	CD_0275
CH_0283	CD_0277
CH_0284	CD_0278
CH_0285	CD_0279
CH_0286	CD_0280
CH_0287	CD_0281
CH_0288	CD_0282
CH_0289	CD_0283
CH_0290	CD_0284
CH_0291	CD_0285
CH_0292	CD_0286
CH_0293	CD_0288
CH_0294	CD_0289
CH_0295	CD_0290
CH_0296	CD_0291
CH_0297	CD_0292
CH_0298	CD_0293
CH_0299	CD_0294
CH_0300	CD_0295
CH_0301	CD_0296
CH_0302	CD_0297
CH_0303	CD_0298
CH_0304	CD_0299
CH_0305	CD_0300
CH_0306	CD_0301
CH_0307	CD_0302
CH_0308	CD_0303
CH_0309	CD_0304
CH_0310	CD_0305
CH_0311	CD_0306
CH_0312	CD_0307
CH_0313	CD_0308
CH_0314	CD_0309
CH_0315	CD_0310
CH_0316	CD_0311
CH_0317	CD_0312
CH_0318	CD_0313
CH_0319	CD_0314
CH_0320	CD_0315
CH_0321	CD_0316
CH_0322	CD_0317
CH_0323	CD_0318
CH_0324	CD_0319
CH_0325	CD_0320
CH_0326	CD_0321
CH_0327	CD_0322
CH_0328	CD_0323
CH_0329	CD_0324
CH_0330	CD_0325
CH_0332	CD_0326
CH_0333	CD_0328
CH_0334	CD_0329
CH_0335	CD_0330
CH_0336	CD_0331
CH_0337	CD_0332
CH_0338	CD_0333
CH_0339	CD_0334
CH_0340	CD_0335
CH_0341	CD_0336
CH_0342	CD_0337
CH_0343	CD_0338
CH_0344	CD_0339
CH_0345	CD_0340
CH_0346	CD_0341
CH_0347	CD_0342
CH_0348	CD_0344
CH_0349	CD_0345
CH_0350	CD_0346
CH_0351	CD_0347
CH_0352	CD_0348
CH_0353	CD_0350
CH_0354	CD_0351
CH_0355	CD_0352
CH_0356	CD_0353
CH_0357	CD_0354
CH_0358	CD_0355
CH_0359	CD_0356
CH_0360	CD_0357
CH_0361	CD_0358
CH_0362	CD_0359
CH_0363	CD_0360
CH_0364	CD_0361
CH_0365	CD_0362
CH_0366	CD_0363
CH_0367	CD_0364
CH_0368	CD_0365
CH_0369	CD_0366
CH_0370	CD_0368
CH_0371	CD_0369
CH_0372	CD_0370
CH_0373	CD_0371
CH_0374	CD_0372
CH_0375	CD_0373
CH_0376	CD_0374
CH_0377	CD_0375
CH_0378	CD_0376
CH_0379	CD_0377
CH_0380	CD_0378
CH_0381	CD_0379
CH_0382	CD_0380
CH_0383	CD_0381
CH_0384	CD_0383
CH_0386	CD_0384
CH_0387	CD_0385
CH_0388	CD_0386
CH_0390	CD_0387
CH_0391	CD_0388
CH_0392	CD_0389
CH_0393	CD_0390
CH_0394	CD_0391
CH_0395	CD_0392
CH_0396	CD_0393
CH_0397	CD_0394
CH_0398	CD_0395
CH_0399	CD_0396
CH_0400	CD_0397
CH_0401	CD_0398
CH_0403	CD_0399
CH_0404	CD_0400
CH_0405	CD_0402
CH_0406	CD_0403
CH_0407	CD_0404
CH_0408	CD_0405
CH_0409	CD_0406
CH_0410	CD_0407
CH_0411	CD_0408
CH_0412	CD_0409
CH_0413	CD_0410
CH_0414	CD_0411
CH_0415	CD_0412
CH_0416	CD_0413
CH_0417	CD_0414
CH_0418	CD_0415
CH_0419	CD_0416
CH_0420	CD_0417
CH_0421	CD_0418
CH_0422	CD_0419
CH_0423	CD_0421
CH_0424	CD_0422
CH_0425	CD_0423
CH_0426	CD_0424
CH_0427	CD_0425
CH_0428	CD_0426
CH_0429	CD_0427
CH_0430	CD_0428
CH_0431	CD_0429
CH_0432	CD_0430
CH_0433	CD_0431
CH_0434	CD_0432
CH_0436	CD_0433
CH_0437	CD_0434
CH_0439	CD_0435
CH_0440	CD_0436
CH_0441	CD_0437
CH_0442	CD_0438
CH_0443	CD_0439
CH_0444	CD_0440
CH_0445	CD_0441
CH_0446	CD_0442
CH_0447	CD_0443
CH_0448	CD_0444
CH_0449	CD_0446
CH_0450	CD_0448
CH_0451	CD_0449
CH_0452	CD_0450
CH_0453	CD_0451
CH_0454	CD_0452
CH_0455	CD_0453
CH_0456	CD_0454
CH_0457	CD_0455
CH_0458	CD_0456
CH_0459	CD_0457
CH_0460	CD_0458
CH_0461	CD_0459
CH_0462	CD_0460
CH_0463	CD_0461
CH_0464	CD_0462
CH_0465	CD_0463
CH_0466	CD_0464
CH_0467	CD_0466
CH_0468	CD_0467
CH_0469	CD_0468
CH_0470	CD_0469
CH_0472	CD_0470
CH_0473	CD_0471
CH_0474	CD_0472
CH_0475	CD_0473
CH_0477	CD_0474
CH_0478	CD_0475
CH_0479	CD_0477
CH_0480	CD_0478
CH_0481	CD_0479
CH_0482	CD_0480
CH_0483	CD_0481
CH_0484	CD_0482
CH_0485	CD_0483
CH_0487	CD_0484
CH_0488	CD_0485
CH_0489	CD_0486
CH_0490	CD_0487
CH_0491	CD_0488
CH_0492	CD_0489
CH_0494	CD_0490
CH_0495	CD_0491
CH_0496	CD_0492
CH_0497	CD_0493
CH_0498	CD_0494
CH_0499	CD_0495
CH_0500	CD_0496
CH_0501	CD_0497
CH_0502	CD_0498
CH_0504	CD_0499
CH_0505	CD_0500
CH_0506	CD_0501
CH_0507	CD_0503
CH_0508	CD_0505
CH_0509	CD_0506
CH_0510	CD_0507
CH_0512	CD_0508
CH_0513	CD_0509
CH_0514	CD_0510
CH_0515	CD_0511
CH_0516	CD_0512
CH_0517	CD_0513
CH_0518	CD_0514
CH_0520	CD_0515
CH_0521	CD_0516
CH_0522	CD_0517
CH_0523	CD_0518
CH_0524	CD_0519
CH_0525	CD_0520
CH_0526	CD_0521
CH_0527	CD_0522
CH_0528	CD_0523
CH_0529	CD_0524
CH_0530	CD_0525
CH_0531	CD_0526
CH_0532	CD_0527
CH_0533	CD_0528
CH_0534	CD_0529
CH_0536	CD_0530
CH_0537	CD_0531
CH_0538	CD_0532
CH_0539	CD_0533
CH_0540	CD_0534
CH_0541	CD_0535
CH_0542	CD_0536
CH_0543	CD_0537
CH_0544	CD_0538
CH_0545	CD_0539
CH_0546	CD_0540
CH_0547	CD_0541
CH_0548	CD_0542
CH_0549	CD_0543
CH_0550	CD_0544
CH_0551	CD_0545
CH_0552	CD_0546
CH_0554	CD_0547
CH_0555	CD_0548
CH_0557	CD_0549
CH_0558	CD_0550
CH_0559	CD_0552
CH_0560	CD_0553
CH_0561	CD_0554
CH_0562	CD_0555
CH_0563	CD_0556
CH_0564	CD_0557
CH_0565	CD_0558
CH_0566	CD_0559
CH_0567	CD_0560
CH_0568	CD_0561
CH_0569	CD_0562
CH_0570	CD_0563
CH_0571	CD_0564
CH_0572	CD_0565
CH_0573	CD_0566
CH_0574	CD_0567
CH_0575	CD_0568
CH_0576	CD_0569
CH_0577	CD_0570
CH_0578	CD_0571
CH_0579	CD_0572
CH_0580	CD_0573
CH_0581	CD_0574
CH_0582	CD_0575
CH_0583	CD_0576
CH_0584	CD_0577
CH_0585	CD_0578
CH_0586	CD_0579
CH_0587	CD_0580
CH_0588	CD_0581
CH_0589	CD_0582
CH_0590	CD_0583
CH_0591	CD_0584
CH_0592	CD_0585
CH_0593	CD_0586
CH_0594	CD_0587
CH_0595	CD_0588
CH_0596	CD_0589
CH_0597	CD_0590
CH_0598	CD_0591
CH_0599	CD_0592
CH_0600	CD_0593
CH_0601	CD_0594
CH_0602	CD_0595
CH_0603	CD_0596
CH_0604	CD_0597
CH_0605	CD_0598
CH_0606	CD_0599
CH_0607	CD_0600
CH_0608	CD_0601
CH_0609	CD_0602
CH_0610	CD_0603
CH_0611	CD_0604
CH_0612	CD_0605
CH_0613	CD_0606
CH_0614	CD_0607
CH_0615	CD_0608
CH_0616	CD_0609
CH_0617	CD_0610
CH_0618	CD_0611
CH_0619	CD_0612
CH_0620	CD_0613
CH_0621	CD_0614
CH_0622	CD_0615
CH_0623	CD_0616
CH_0624	CD_0617
CH_0625	CD_0618
CH_0626	CD_0619
CH_0627	CD_0620
CH_0628	CD_0621
CH_0629	CD_0622
CH_0630	CD_0623
CH_0631	CD_0624
CH_0632	CD_0625
CH_0633	CD_0626
CH_0634	CD_0627
CH_0635	CD_0628
CH_0636	CD_0629
CH_0637	CD_0630
CH_0638	CD_0631
CH_0639	CD_0632
CH_0640	CD_0633
CH_0641	CD_0634
CH_0642	CD_0635
CH_0643	CD_0636
CH_0644	CD_0637
CH_0645	CD_0638
CH_0646	CD_0639
CH_0647	CD_0640
CH_0648	CD_0641
CH_0649	CD_0642
CH_0650	CD_0643
CH_0651	CD_0644
CH_0653	CD_0645
CH_0654	CD_0646
CH_0655	CD_0647
CH_0656	CD_0649
CH_0657	CD_0650
CH_0658	CD_0651
CH_0660	CD_0652
CH_0661	CD_0653
CH_0662	CD_0654
CH_0663	CD_0655
CH_0664	CD_0657
CH_0665	CD_0658
CH_0666	CD_0659
CH_0667	CD_0660
CH_0668	CD_0661
CH_0669	CD_0662
CH_0670	CD_0663
CH_0671	CD_0665
CH_0672	CD_0666
CH_0673	CD_0667
CH_0674	CD_0668
CH_0675	CD_0669
CH_0676	CD_0670
CH_0677	CD_0671
CH_0678	CD_0672
CH_0679	CD_0674
CH_0680	CD_0675
CH_0681	CD_0676
CH_0682	CD_0677
CH_0683	CD_0678
CH_0685	CD_0679
CH_0686	CD_0680
CH_0687	CD_0681
CH_0688	CD_0682
CH_0689	CD_0684
CH_0690	CD_0685
CH_0691	CD_0686
CH_0692	CD_0688
CH_0693	CD_0689
CH_0694	CD_0690
CH_0695	CD_0691
CH_0696	CD_0692
CH_0697	CD_0693
CH_0698	CD_0694
CH_0699	CD_0695
CH_0700	CD_0696
CH_0701	CD_0697
CH_0702	CD_0698
CH_0703	CD_0699
CH_0704	CD_0700
CH_0705	CD_0701
CH_0706	CD_0702
CH_0707	CD_0703
CH_0708	CD_0704
CH_0709	CD_0705
CH_0710	CD_0707
CH_0711	CD_0708
CH_0712	CD_0709
CH_0713	CD_0710
CH_0714	CD_0711
CH_0715	CD_0712
CH_0716	CD_0713
CH_0717	CD_0714
CH_0718	CD_0715
CH_0719	CD_0716
CH_0720	CD_0717
CH_0721	CD_0718
CH_0722	CD_0719
CH_0724	CD_0720
CH_0725	CD_0721
CH_0726	CD_0722
CH_0727	CD_0723
CH_0728	CD_0725
CH_0729	CD_0726
CH_0730	CD_0728
CH_0731	CD_0729
CH_0732	CD_0730
CH_0733	CD_0731
CH_0735	CD_0733
CH_0737	CD_0734
CH_0738	CD_0735
CH_0739	CD_0737
CH_0740	CD_0738
CH_0741	CD_0739
CH_0742	CD_0740
CH_0743	CD_0741
CH_0744	CD_0742
CH_0745	CD_0743
CH_0747	CD_0744
CH_0748	CD_0745
CH_0749	CD_0746
CH_0750	CD_0747
CH_0751	CD_0748
CH_0752	CD_0749
CH_0753	CD_0750
CH_0754	CD_0751
CH_0755	CD_0752
CH_0756	CD_0753
CH_0757	CD_0754
CH_0758	CD_0755
CH_0759	CD_0756
CH_0760	CD_0757
CH_0761	CD_0758
CH_0762	CD_0759
CH_0763	CD_0760
CH_0764	CD_0761
CH_0765	CD_0762
CH_0766	CD_0763
CH_0767	CD_0764
CH_0768	CD_0765
CH_0769	CD_0766
CH_0771	CD_0767
CH_0772	CD_0768
CH_0773	CD_0769
CH_0774	CD_0770
CH_0775	CD_0771
CH_0776	CD_0772
CH_0777	CD_0773
CH_0778	CD_0774
CH_0779	CD_0775
CH_0780	CD_0776
CH_0781	CD_0777
CH_0782	CD_0778
CH_0783	CD_0779
CH_0785	CD_0780
CH_0786	CD_0781
CH_0787	CD_0782
CH_0788	CD_0783
CH_0789	CD_0784
CH_0790	CD_0785
CH_0791	CD_0786
CH_0792	CD_0787
CH_0793	CD_0788
CH_0794	CD_0789
CH_0795	CD_0790
CH_0796	CD_0791
CH_0797	CD_0792
CH_0798	CD_0793
CH_0799	CD_0794
CH_0800	CD_0795
CH_0801	CD_0796
CH_0802	CD_0797
CH_0803	CD_0798
CH_0805	CD_0799
CH_0806	CD_0800
CH_0807	CD_0802
CH_0808	CD_0803
CH_0809	CD_0804
CH_0810	CD_0805
CH_0811	CD_0806
CH_0812	CD_0807
CH_0813	CD_0808
CH_0814	CD_0809
CH_0815	CD_0810
CH_0816	CD_0811
CH_0817	CD_0812
CH_0818	CD_0813
CH_0819	CD_0814
CH_0820	CD_0815
CH_0821	CD_0816
CH_0822	CD_0817
CH_0823	CD_0818
CH_0824	CD_0819
CH_0825	CD_0820
CH_0826	CD_0821
CH_0827	CD_0822
CH_0828	CD_0823
CH_0829	CD_0824
CH_0830	CD_0825
CH_0831	CD_0826
CH_0832	CD_0827
CH_0833	CD_0829
CH_0834	CD_0830
CH_0835	CD_0831
CH_0836	CD_0833
CH_0837	CD_0834
CH_0838	CD_0835
CH_0839	CD_0836
CH_0840	CD_0837
CH_0841	CD_0838
CH_0842	CD_0839
CH_0843	CD_0842
CH_0844	CD_0843
CH_0845	CD_0844
CH_0846	CD_0845
CH_0847	CD_0846
CH_0848	CD_0847
CH_0849	CD_0848
CH_0850	CD_0849
CH_0851	CD_0850
CH_0852	CD_0851
CH_0853	CD_0852
CH_0854	CD_0853
CH_0855	CD_0854
CH_0856	CD_0855
CH_0857	CD_0856
CH_0858	CD_0857
CH_0859	CD_0860
CH_0860	CD_0861
CH_0861	CD_0862
CH_0862	CD_0863
CH_0863	CD_0864
CH_0864	CD_0867
CH_0865	CD_0869
CH_0866	CD_0870
CH_0867	CD_0872
CH_0868	CD_0873
CH_0869	CD_0874
CH_0870	CD_0876
CH_0871	CD_0878
CH_0872	CD_0879
CH_0873	CD_0880
CH_0874	CD_0881
CH_0875	CD_0882
CH_0876	CD_0883
CH_0877	CD_0884
CH_0878	CD_0885
CH_0879	CD_0886
CH_0880	CD_0887
CH_0881	CD_0888
CH_0882	CD_0889
CH_0883	CD_0890
CH_0884	CD_0892
CH_0885	CD_0893
CH_0886	CD_0894
CH_0887	CD_0895
CH_0888	CD_0896
CH_0889	CD_0897
CH_0890	CD_0901
CH_0891	CD_0902
CH_0892	CD_0903
CH_0893	CD_0904
CH_0894	CD_0905
CH_0895	CD_0906
CH_0896	CD_0907
CH_0897	CD_0908
CH_0898	CD_0909
CH_0899	CD_0910
CH_0900	CD_0911
CH_0901	CD_0914
CH_0902	CD_0915
CH_0903	CD_0917
CH_0904	CD_0921
CH_0905	CD_0922
CH_0906	CD_0923
CH_0907	CD_0924
CH_0908	CD_0925
CH_0909	CD_0926
CH_0910	CD_0927
CH_0911	CD_0929
CH_0912	CD_0930
CH_0913	CD_0931
CH_0914	CD_0932
CH_0915	CD_0933
CH_0916	CD_0935
CH_0917	CD_0936
CH_0918	CD_0937
CH_0919	CD_0938
CH_0920	CD_0939
CH_0921	CD_0940
CH_0922	CD_0941
CH_0923	CD_0943
CH_0924	CD_0946
CH_0925	CD_0947
CH_0926	CD_0948
CH_0927	CD_0949
CH_0928	CD_0950
CH_0929	CD_0951
CH_0930	CD_0952
CH_0931	CD_0953
CH_0932	CD_0954
CH_0933	CD_0956
CH_0934	CD_0957
CH_0935	CD_0959
CH_0936	CD_0960
CH_0937	CD_0961
CH_0939	CD_0962
CH_0940	CD_0963
CH_0941	CD_0964
CH_0942	CD_0965
CH_0943	CD_0966
CH_0944	CD_0967
CH_0945	CD_0968
CH_0946	CD_0969
CH_0947	CD_0970
CH_0948	CD_0971
CH_0949	CD_0972
CH_0950	CD_0973
CH_0951	CD_0974
CH_0952	CD_0975
CH_0953	CD_0978
CH_0954	CD_0979
CH_0955	CD_0980
CH_0960	CD_0981
CH_0961	CD_0982
CH_0962	CD_0983
CH_0966	CD_0984
CH_0967	CD_0985
CH_0968	CD_0986
CH_0969	CD_0987
CH_0970	CD_0988
CH_0971	CD_0989
CH_0972	CD_0990
CH_0973	CD_0991
CH_0974	CD_0992
CH_0975	CD_0994
CH_0976	CD_0995
CH_0977	CD_0996
CH_0978	CD_0997
CH_0979	CD_0998
CH_0980	CD_0999
CH_0981	CD_1000
CH_0982	CD_1001
CH_0983	CD_1002
CH_0984	CD_1003
CH_0985	CD_1004
CH_0986	CD_1005
CH_0987	CD_1007
CH_0988	CD_1008
CH_0989	CD_1010
CH_0990	CD_1011
CH_0991	CD_1012
CH_0992	CD_1013
CH_0993	CD_1014
CH_0994	CD_1015
CH_0995	CD_1016
CH_0996	CD_1017
CH_0997	CD_1020
CH_0999	CD_1021
CH_1001	CD_1022
CH_1002	CD_1023
CH_1004	CD_1024
CH_1005	CD_1025
CH_1006	CD_1026
CH_1007	CD_1027
CH_1008	CD_1028
CH_1009	CD_1029
CH_1010	CD_1031
CH_1011	CD_1032
CH_1012	CD_1034
CH_1013	CD_1035
CH_1014	CD_1036
CH_1016	CD_1038
CH_1017	CD_1039
CH_1018	CD_1045
CH_1019	CD_1047
CH_1020	CD_1048
CH_1021	CD_1050
CH_1023	CD_1051
CH_1024	CD_1053
CH_1025	CD_1054
CH_1026	CD_1055
CH_1027	CD_1056
CH_1028	CD_1057
CH_1029	CD_1058
CH_1030	CD_1059
CH_1031	CD_1061
CH_1032	CD_1062
CH_1033	CD_1063
CH_1034	CD_1064
CH_1035	CD_1065
CH_1036	CD_1066
CH_1037	CD_1067
CH_1038	CD_1068
CH_1039	CD_1069
CH_1040	CD_1070
CH_1041	CD_1072
CH_1042	CD_1073
CH_1043	CD_1075
CH_1044	CD_1077
CH_1045	CD_1078
CH_1046	CD_1079
CH_1047	CD_1080
CH_1048	CD_1081
CH_1049	CD_1082
CH_1050	CD_1083
CH_1051	CD_1084
CH_1052	CD_1085
CH_1053	CD_1086
CH_1054	CD_1087
CH_1055	CD_1089
CH_1056	CD_1090
CH_1057	CD_1091
CH_1058	CD_1092
CH_1059	CD_1093
CH_1060	CD_1094
CH_1061	CD_1095
CH_1062	CD_1096
CH_1063	CD_1097
CH_1065	CD_1098
CH_1066	CD_1099
CH_1068	CD_1100
CH_1069	CD_1102
CH_1070	CD_1103
CH_1071	CD_1104
CH_1072	CD_1105
CH_1073	CD_1106
CH_1074	CD_1107
CH_1075	CD_1108
CH_1076	CD_1109
CH_1077	CD_1110
CH_1078	CD_1112
CH_1079	CD_1113
CH_1080	CD_1114
CH_1081	CD_1115
CH_1082	CD_1116
CH_1083	CD_1117
CH_1084	CD_1118
CH_1085	CD_1119
CH_1086	CD_1120
CH_1087	CD_1121
CH_1088	CD_1122
CH_1089	CD_1123
CH_1090	CD_1124
CH_1091	CD_1125
CH_1093	CD_1126
CH_1094	CD_1127
CH_1095	CD_1128
CH_1096	CD_1130
CH_1097	CD_1131
CH_1098	CD_1132
CH_1099	CD_1133
CH_1100	CD_1134
CH_1101	CD_1135
CH_1104	CD_1136
CH_1105	CD_1137
CH_1106	CD_1138
CH_1109	CD_1139
CH_1111	CD_1140
CH_1112	CD_1141
CH_1113	CD_1142
CH_1114	CD_1143
CH_1115	CD_1144
CH_1116	CD_1145
CH_1117	CD_1146
CH_1118	CD_1147
CH_1121	CD_1149
CH_1122	CD_1150
CH_1123	CD_1151
CH_1124	CD_1152
CH_1126	CD_1153
CH_1127	CD_1154
CH_1128	CD_1155
CH_1129	CD_1156
CH_1131	CD_1158
CH_1132	CD_1159
CH_1133	CD_1160
CH_1134	CD_1162
CH_1135	CD_1163
CH_1136	CD_1164
CH_1137	CD_1166
CH_1138	CD_1167
CH_1139	CD_1168
CH_1140	CD_1169
CH_1141	CD_1170
CH_1142	CD_1171
CH_1144	CD_1172
CH_1145	CD_1173
CH_1146	CD_1174
CH_1147	CD_1175
CH_1149	CD_1179
CH_1150	CD_1181
CH_1151	CD_1182
CH_1152	CD_1183
CH_1153	CD_1184
CH_1154	CD_1185
CH_1155	CD_1186
CH_1157	CD_1188
CH_1159	CD_1189
CH_1160	CD_1190
CH_1161	CD_1191
CH_1162	CD_1192
CH_1163	CD_1194
CH_1164	CD_1195
CH_1165	CD_1196
CH_1167	CD_1198
CH_1169	CD_1199
CH_1170	CD_1200
CH_1171	CD_1201
CH_1173	CD_1203
CH_1174	CD_1204
CH_1175	CD_1205
CH_1176	CD_1207
CH_1178	CD_1208
CH_1179	CD_1210
CH_1180	CD_1211
CH_1181	CD_1212
CH_1182	CD_1213
CH_1183	CD_1214
CH_1184	CD_1215
CH_1185	CD_1216
CH_1186	CD_1220
CH_1187	CD_1221
CH_1188	CD_1222
CH_1189	CD_1223
CH_1190	CD_1224
CH_1192	CD_1225
CH_1193	CD_1226
CH_1194	CD_1227
CH_1195	CD_1229
CH_1196	CD_1234
CH_1197	CD_1235
CH_1198	CD_1236
CH_1200	CD_1237
CH_1201	CD_1238
CH_1202	CD_1240
CH_1203	CD_1241
CH_1204	CD_1242
CH_1205	CD_1243
CH_1206	CD_1245
CH_1207	CD_1246
CH_1208	CD_1247
CH_1209	CD_1248
CH_1210	CD_1249
CH_1211	CD_1250
CH_1212	CD_1251
CH_1213	CD_1252
CH_1215	CD_1253
CH_1217	CD_1254
CH_1218	CD_1255
CH_1219	CD_1256
CH_1220	CD_1257
CH_1221	CD_1258
CH_1222	CD_1259
CH_1223	CD_1260
CH_1224	CD_1261
CH_1225	CD_1263
CH_1226	CD_1264
CH_1227	CD_1265
CH_1229	CD_1266
CH_1230	CD_1267
CH_1231	CD_1268
CH_1232	CD_1269
CH_1233	CD_1270
CH_1234	CD_1271
CH_1235	CD_1272
CH_1236	CD_1273
CH_1237	CD_1274
CH_1238	CD_1275
CH_1239	CD_1276
CH_1240	CD_1277
CH_1241	CD_1278
CH_1242	CD_1280
CH_1243	CD_1282
CH_1244	CD_1283
CH_1245	CD_1285
CH_1246	CD_1286
CH_1247	CD_1287
CH_1248	CD_1288
CH_1249	CD_1289
CH_1250	CD_1290
CH_1251	CD_1291
CH_1252	CD_1292
CH_1253	CD_1294
CH_1254	CD_1295
CH_1255	CD_1297
CH_1256	CD_1298
CH_1257	CD_1299
CH_1258	CD_1300
CH_1259	CD_1301
CH_1262	CD_1302
CH_1263	CD_1307
CH_1264	CD_1308
CH_1265	CD_1311
CH_1266	CD_1312
CH_1267	CD_1313
CH_1268	CD_1314
CH_1269	CD_1315
CH_1270	CD_1317
CH_1272	CD_1318
CH_1273	CD_1319
CH_1274	CD_1320
CH_1275	CD_1322
CH_1276	CD_1324
CH_1277	CD_1325
CH_1278	CD_1326
CH_1279	CD_1327
CH_1280	CD_1328
CH_1281	CD_1329
CH_1282	CD_1330
CH_1283	CD_1331
CH_1284	CD_1332
CH_1285	CD_1333
CH_1287	CD_1334
CH_1288	CD_1335
CH_1289	CD_1336
CH_1290	CD_1338
CH_1291	CD_1342
CH_1292	CD_1345
CH_1293	CD_1346
CH_1294	CD_1347
CH_1296	CD_1348
CH_1297	CD_1349
CH_1298	CD_1350
CH_1299	CD_1351
CH_1300	CD_1352
CH_1301	CD_1355
CH_1302	CD_1356
CH_1303	CD_1357
CH_1304	CD_1358
CH_1305	CD_1359
CH_1306	CD_1360
CH_1307	CD_1361
CH_1308	CD_1363
CH_1309	CD_1364
CH_1310	CD_1365
CH_1311	CD_1366
CH_1312	CD_1367
CH_1313	CD_1368
CH_1314	CD_1369
CH_1315	CD_1370
CH_1316	CD_1371
CH_1317	CD_1372
CH_1318	CD_1373
CH_1319	CD_1374
CH_1320	CD_1375
CH_1321	CD_1376
CH_1322	CD_1377
CH_1323	CD_1378
CH_1324	CD_1379
CH_1325	CD_1380
CH_1327	CD_1381
CH_1328	CD_1382
CH_1329	CD_1383
CH_1330	CD_1384
CH_1331	CD_1385
CH_1332	CD_1386
CH_1333	CD_1387
CH_1334	CD_1388
CH_1335	CD_1389
CH_1336	CD_1390
CH_1337	CD_1391
CH_1339	CD_1392
CH_1341	CD_1393
CH_1342	CD_1394
CH_1343	CD_1395
CH_1344	CD_1396
CH_1345	CD_1397
CH_1346	CD_1398
CH_1347	CD_1399
CH_1348	CD_1400
CH_1349	CD_1401
CH_1350	CD_1402
CH_1351	CD_1403
CH_1352	CD_1404
CH_1353	CD_1405
CH_1354	CD_1406
CH_1355	CD_1407
CH_1356	CD_1408
CH_1357	CD_1409
CH_1358	CD_1410
CH_1359	CD_1411
CH_1360	CD_1412
CH_1361	CD_1413
CH_1362	CD_1414
CH_1363	CD_1415
CH_1364	CD_1416
CH_1365	CD_1417
CH_1366	CD_1418
CH_1367	CD_1419
CH_1368	CD_1420
CH_1369	CD_1421
CH_1371	CD_1422
CH_1372	CD_1423
CH_1373	CD_1424
CH_1374	CD_1425
CH_1375	CD_1426
CH_1376	CD_1427
CH_1377	CD_1428
CH_1378	CD_1429
CH_1379	CD_1430
CH_1380	CD_1431
CH_1381	CD_1432
CH_1382	CD_1433
CH_1383	CD_1434
CH_1384	CD_1435
CH_1385	CD_1436
CH_1387	CD_1437
CH_1388	CD_1439
CH_1389	CD_1440
CH_1390	CD_1441
CH_1391	CD_1442
CH_1392	CD_1443
CH_1393	CD_1444
CH_1394	CD_1445
CH_1395	CD_1446
CH_1396	CD_1447
CH_1397	CD_1449
CH_1398	CD_1451
CH_1399	CD_1454
CH_1400	CD_1455
CH_1401	CD_1457
CH_1402	CD_1458
CH_1403	CD_1459
CH_1404	CD_1460
CH_1405	CD_1461
CH_1406	CD_1462
CH_1407	CD_1464
CH_1408	CD_1465
CH_1409	CD_1466
CH_1410	CD_1467
CH_1411	CD_1469
CH_1412	CD_1470
CH_1413	CD_1471
CH_1415	CD_1472
CH_1416	CD_1473
CH_1417	CD_1474
CH_1418	CD_1476
CH_1419	CD_1477
CH_1420	CD_1478
CH_1421	CD_1479
CH_1422	CD_1482
CH_1423	CD_1483
CH_1424	CD_1484
CH_1425	CD_1486
CH_1426	CD_1487
CH_1427	CD_1488
CH_1428	CD_1489
CH_1429	CD_1491
CH_1430	CD_1492
CH_1431	CD_1493
CH_1432	CD_1496
CH_1433	CD_1497
CH_1434	CD_1498
CH_1435	CD_1499
CH_1436	CD_1500
CH_1438	CD_1501
CH_1439	CD_1503
CH_1440	CD_1504
CH_1441	CD_1507
CH_1442	CD_1508
CH_1444	CD_1509
CH_1445	CD_1510
CH_1446	CD_1512
CH_1447	CD_1513
CH_1448	CD_1514
CH_1449	CD_1515
CH_1450	CD_1516
CH_1451	CD_1517
CH_1453	CD_1518
CH_1454	CD_1522
CH_1459	CD_1524
CH_1460	CD_1526
CH_1461	CD_1527
CH_1462	CD_1528
CH_1463	CD_1529
CH_1464	CD_1530
CH_1465	CD_1535
CH_1466	CD_1537
CH_1467	CD_1539
CH_1468	CD_1541
CH_1469	CD_1543
CH_1470	CD_1545
CH_1471	CD_1546
CH_1472	CD_1547
CH_1474	CD_1549
CH_1475	CD_1550
CH_1476	CD_1551
CH_1477	CD_1552
CH_1478	CD_1553
CH_1479	CD_1554
CH_1480	CD_1555
CH_1481	CD_1556
CH_1482	CD_1558
CH_1483	CD_1559
CH_1484	CD_1560
CH_1485	CD_1561
CH_1486	CD_1562
CH_1487	CD_1563
CH_1488	CD_1564
CH_1489	CD_1565
CH_1490	CD_1566
CH_1491	CD_1567
CH_1492	CD_1568
CH_1493	CD_1569
CH_1495	CD_1570
CH_1496	CD_1571
CH_1498	CD_1572
CH_1499	CD_1573
CH_1500	CD_1574
CH_1501	CD_1575
CH_1502	CD_1577
CH_1503	CD_1579
CH_1504	CD_1580
CH_1505	CD_1581
CH_1506	CD_1582
CH_1507	CD_1583
CH_1508	CD_1584
CH_1509	CD_1587
CH_1510	CD_1588
CH_1511	CD_1589
CH_1512	CD_1591
CH_1513	CD_1592
CH_1514	CD_1593
CH_1515	CD_1594
CH_1516	CD_1595
CH_1517	CD_1596
CH_1518	CD_1597
CH_1519	CD_1598
CH_1520	CD_1599
CH_1521	CD_1600
CH_1522	CD_1602
CH_1523	CD_1604
CH_1524	CD_1606
CH_1525	CD_1608
CH_1526	CD_1609
CH_1527	CD_1610
CH_1529	CD_1611
CH_1530	CD_1614
CH_1531	CD_1618
CH_1533	CD_1619
CH_1534	CD_1620
CH_1536	CD_1621
CH_1537	CD_1622
CH_1538	CD_1623
CH_1539	CD_1625
CH_1540	CD_1626
CH_1541	CD_1627
CH_1542	CD_1628
CH_1543	CD_1629
CH_1544	CD_1632
CH_1545	CD_1634
CH_1546	CD_1635
CH_1547	CD_1637
CH_1548	CD_1638
CH_1549	CD_1639
CH_1550	CD_1640
CH_1551	CD_1641
CH_1552	CD_1644
CH_1553	CD_1645
CH_1554	CD_1646
CH_1555	CD_1647
CH_1556	CD_1648
CH_1557	CD_1649
CH_1561	CD_1650
CH_1562	CD_1651
CH_1564	CD_1652
CH_1565	CD_1653
CH_1566	CD_1654
CH_1567	CD_1655
CH_1568	CD_1656
CH_1569	CD_1657
CH_1570	CD_1658
CH_1571	CD_1659
CH_1572	CD_1660
CH_1573	CD_1661
CH_1574	CD_1662
CH_1575	CD_1664
CH_1576	CD_1665
CH_1577	CD_1666
CH_1578	CD_1667
CH_1579	CD_1668
CH_1580	CD_1669
CH_1581	CD_1670
CH_1582	CD_1671
CH_1583	CD_1673
CH_1584	CD_1674
CH_1585	CD_1675
CH_1587	CD_1676
CH_1588	CD_1677
CH_1589	CD_1678
CH_1592	CD_1680
CH_1593	CD_1681
CH_1594	CD_1682
CH_1595	CD_1683
CH_1596	CD_1684
CH_1597	CD_1685
CH_1598	CD_1686
CH_1599	CD_1687
CH_1600	CD_1688
CH_1601	CD_1689
CH_1602	CD_1690
CH_1603	CD_1691
CH_1604	CD_1693
CH_1605	CD_1694
CH_1606	CD_1695
CH_1607	CD_1696
CH_1608	CD_1697
CH_1609	CD_1698
CH_1610	CD_1699
CH_1611	CD_1700
CH_1612	CD_1701
CH_1613	CD_1702
CH_1614	CD_1703
CH_1615	CD_1704
CH_1616	CD_1705
CH_1617	CD_1706
CH_1618	CD_1708
CH_1619	CD_1709
CH_1620	CD_1710
CH_1621	CD_1711
CH_1622	CD_1712
CH_1623	CD_1713
CH_1624	CD_1714
CH_1625	CD_1715
CH_1626	CD_1716
CH_1627	CD_1717
CH_1628	CD_1718
CH_1629	CD_1719
CH_1630	CD_1720
CH_1631	CD_1721
CH_1632	CD_1722
CH_1633	CD_1723
CH_1634	CD_1725
CH_1635	CD_1726
CH_1637	CD_1727
CH_1638	CD_1728
CH_1639	CD_1729
CH_1641	CD_1730
CH_1642	CD_1731
CH_1643	CD_1732
CH_1644	CD_1733
CH_1645	CD_1734
CH_1646	CD_1735
CH_1647	CD_1737
CH_1648	CD_1738
CH_1649	CD_1739
CH_1650	CD_1740
CH_1651	CD_1741
CH_1652	CD_1742
CH_1653	CD_1743
CH_1654	CD_1744
CH_1655	CD_1745
CH_1656	CD_1746
CH_1657	CD_1747
CH_1658	CD_1748
CH_1659	CD_1749
CH_1660	CD_1750
CH_1661	CD_1751
CH_1662	CD_1752
CH_1663	CD_1754
CH_1664	CD_1755
CH_1665	CD_1756
CH_1666	CD_1758
CH_1667	CD_1759
CH_1668	CD_1760
CH_1669	CD_1761
CH_1670	CD_1762
CH_1671	CD_1763
CH_1673	CD_1764
CH_1674	CD_1765
CH_1675	CD_1766
CH_1676	CD_1767
CH_1677	CD_1768
CH_1678	CD_1769
CH_1679	CD_1770
CH_1680	CD_1771
CH_1682	CD_1772
CH_1683	CD_1773
CH_1684	CD_1774
CH_1685	CD_1775
CH_1686	CD_1777
CH_1687	CD_1778
CH_1688	CD_1779
CH_1689	CD_1782
CH_1690	CD_1783
CH_1691	CD_1788
CH_1692	CD_1789
CH_1693	CD_1790
CH_1694	CD_1791
CH_1695	CD_1792
CH_1696	CD_1793
CH_1698	CD_1794
CH_1699	CD_1795
CH_1700	CD_1796
CH_1701	CD_1797
CH_1702	CD_1798
CH_1703	CD_1799
CH_1705	CD_1800
CH_1707	CD_1801
CH_1708	CD_1802
CH_1709	CD_1804
CH_1710	CD_1805
CH_1711	CD_1806
CH_1713	CD_1807
CH_1714	CD_1808
CH_1715	CD_1809
CH_1716	CD_1810
CH_1717	CD_1811
CH_1719	CD_1812
CH_1720	CD_1813
CH_1721	CD_1814
CH_1722	CD_1815
CH_1723	CD_1816
CH_1726	CD_1819
CH_1727	CD_1820
CH_1728	CD_1822
CH_1729	CD_1823
CH_1730	CD_1824
CH_1731	CD_1825
CH_1732	CD_1827
CH_1734	CD_1828
CH_1735	CD_1830
CH_1736	CD_1831
CH_1737	CD_1832
CH_1738	CD_1833
CH_1739	CD_1834
CH_1740	CD_1835
CH_1741	CD_1836
CH_1742	CD_1837
CH_1743	CD_1838
CH_1744	CD_1839
CH_1745	CD_1840
CH_1746	CD_1841
CH_1748	CD_1842
CH_1749	CD_1843
CH_1750	CD_1844
CH_1751	CD_1845
CH_1753	CD_1846
CH_1754	CD_1847
CH_1755	CD_1848
CH_1756	CD_1849
CH_1758	CD_1850
CH_1759	CD_1851
CH_1761	CD_1852
CH_1763	CD_1853
CH_1764	CD_1854
CH_1765	CD_1855
CH_1766	CD_1856
CH_1767	CD_1858
CH_1768	CD_1859
CH_1769	CD_1860
CH_1770	CD_1861
CH_1771	CD_1862
CH_1772	CD_1863
CH_1774	CD_1864
CH_1775	CD_1865
CH_1776	CD_1866
CH_1777	CD_1867
CH_1778	CD_1868
CH_1779	CD_1869
CH_1780	CD_1870
CH_1781	CD_1871
CH_1782	CD_1872
CH_1783	CD_1873
CH_1784	CD_1874
CH_1785	CD_1875
CH_1786	CD_1876
CH_1787	CD_1877
CH_1788	CD_1878
CH_1789	CD_1879
CH_1790	CD_1880
CH_1791	CD_1881
CH_1792	CD_1882
CH_1793	CD_1883
CH_1794	CD_1884
CH_1795	CD_1885
CH_1796	CD_1886
CH_1797	CD_1887
CH_1798	CD_1888
CH_1799	CD_1889
CH_1800	CD_1890
CH_1801	CD_1892
CH_1802	CD_1893
CH_1803	CD_1895
CH_1804	CD_1896
CH_1805	CD_1897
CH_1806	CD_1898
CH_1807	CD_1899
CH_1808	CD_1900
CH_1809	CD_1901
CH_1810	CD_1902
CH_1811	CD_1903
CH_1812	CD_1904
CH_1813	CD_1905
CH_1814	CD_1906
CH_1815	CD_1907
CH_1817	CD_1909
CH_1818	CD_1910
CH_1819	CD_1911
CH_1820	CD_1912
CH_1821	CD_1913
CH_1822	CD_1914
CH_1823	CD_1915
CH_1825	CD_1916
CH_1826	CD_1918
CH_1827	CD_1919
CH_1828	CD_1920
CH_1829	CD_1921
CH_1830	CD_1922
CH_1832	CD_1923
CH_1834	CD_1924
CH_1835	CD_1925
CH_1836	CD_1926
CH_1837	CD_1927
CH_1838	CD_1928
CH_1839	CD_1930
CH_1840	CD_1931
CH_1842	CD_1932
CH_1843	CD_1933
CH_1844	CD_1934
CH_1845	CD_1935
CH_1846	CD_1936
CH_1847	CD_1937
CH_1848	CD_1938
CH_1849	CD_1939
CH_1850	CD_1940
CH_1851	CD_1941
CH_1852	CD_1942
CH_1853	CD_1943
CH_1854	CD_1944
CH_1855	CD_1945
CH_1857	CD_1946
CH_1858	CD_1947
CH_1859	CD_1948
CH_1860	CD_1949
CH_1861	CD_1950
CH_1862	CD_1951
CH_1863	CD_1953
CH_1864	CD_1954
CH_1865	CD_1955
CH_1866	CD_1956
CH_1867	CD_1957
CH_1868	CD_1958
CH_1869	CD_1959
CH_1870	CD_1960
CH_1871	CD_1961
CH_1872	CD_1962
CH_1873	CD_1963
CH_1875	CD_1964
CH_1876	CD_1965
CH_1877	CD_1966
CH_1878	CD_1967
CH_1880	CD_1968
CH_1881	CD_1969
CH_1882	CD_1970
CH_1883	CD_1972
CH_1884	CD_1973
CH_1886	CD_1975
CH_1887	CD_1976
CH_1888	CD_1977
CH_1889	CD_1979
CH_1890	CD_1980
CH_1891	CD_1981
CH_1893	CD_1982
CH_1894	CD_1983
CH_1895	CD_1984
CH_1897	CD_1985
CH_1898	CD_1986
CH_1899	CD_1987
CH_1900	CD_1988
CH_1901	CD_1989
CH_1902	CD_1990
CH_1903	CD_1991
CH_1904	CD_1992
CH_1905	CD_1993
CH_1906	CD_1994
CH_1909	CD_1995
CH_1910	CD_1996
CH_1911	CD_1997
CH_1912	CD_1998
CH_1913	CD_1999
CH_1914	CD_2000
CH_1915	CD_2001
CH_1916	CD_2002
CH_1917	CD_2003
CH_1918	CD_2004
CH_1919	CD_2005
CH_1923	CD_2006
CH_1925	CD_2007
CH_1926	CD_2008
CH_1927	CD_2009
CH_1928	CD_2010
CH_1929	CD_2011
CH_1930	CD_2012
CH_1931	CD_2013
CH_1932	CD_2014
CH_1933	CD_2015
CH_1934	CD_2016
CH_1936	CD_2017
CH_1937	CD_2018
CH_1938	CD_2019
CH_1939	CD_2020
CH_1941	CD_2021
CH_1943	CD_2022
CH_1944	CD_2023
CH_1945	CD_2024
CH_1946	CD_2025
CH_1947	CD_2026
CH_1948	CD_2027
CH_1949	CD_2028
CH_1951	CD_2029
CH_1953	CD_2030
CH_1954	CD_2031
CH_1955	CD_2032
CH_1956	CD_2033
CH_1957	CD_2034
CH_1958	CD_2035
CH_1959	CD_2036
CH_1960	CD_2037
CH_1961	CD_2038
CH_1962	CD_2040
CH_1963	CD_2041
CH_1964	CD_2043
CH_1965	CD_2044
CH_1966	CD_2045
CH_1967	CD_2046
CH_1968	CD_2047
CH_1969	CD_2048
CH_1970	CD_2049
CH_1971	CD_2050
CH_1972	CD_2051
CH_1973	CD_2052
CH_1974	CD_2053
CH_1975	CD_2054
CH_1976	CD_2055
CH_1978	CD_2056
CH_1979	CD_2057
CH_1980	CD_2058
CH_1981	CD_2060
CH_1982	CD_2061
CH_1983	CD_2062
CH_1984	CD_2063
CH_1985	CD_2064
CH_1986	CD_2065
CH_1987	CD_2066
CH_1990	CD_2068
CH_1991	CD_2069
CH_1992	CD_2070
CH_1993	CD_2071
CH_1994	CD_2072
CH_1995	CD_2074
CH_1996	CD_2075
CH_1997	CD_2076
CH_1998	CD_2077
CH_1999	CD_2078
CH_2000	CD_2079
CH_2001	CD_2080
CH_2002	CD_2081
CH_2003	CD_2082
CH_2004	CD_2083
CH_2005	CD_2085
CH_2007	CD_2086
CH_2008	CD_2087
CH_2009	CD_2088
CH_2010	CD_2089
CH_2011	CD_2090
CH_2012	CD_2091
CH_2013	CD_2092
CH_2014	CD_2093
CH_2017	CD_2094
CH_2018	CD_2095
CH_2019	CD_2096
CH_2020	CD_2097
CH_2021	CD_2098
CH_2022	CD_2099
CH_2023	CD_2100
CH_2024	CD_2101
CH_2025	CD_2102
CH_2026	CD_2103
CH_2027	CD_2104
CH_2028	CD_2105
CH_2029	CD_2106
CH_2031	CD_2107
CH_2032	CD_2108
CH_2033	CD_2109
CH_2034	CD_2110
CH_2035	CD_2111
CH_2036	CD_2112
CH_2037	CD_2113
CH_2039	CD_2114
CH_2040	CD_2115
CH_2041	CD_2117
CH_2042	CD_2118
CH_2043	CD_2119
CH_2044	CD_2121
CH_2045	CD_2122
CH_2046	CD_2123
CH_2047	CD_2124
CH_2051	CD_2125
CH_2052	CD_2126
CH_2054	CD_2128
CH_2055	CD_2129
CH_2056	CD_2130
CH_2057	CD_2131
CH_2058	CD_2132
CH_2059	CD_2133
CH_2060	CD_2136
CH_2061	CD_2137
CH_2063	CD_2138
CH_2064	CD_2139
CH_2068	CD_2140
CH_2069	CD_2141
CH_2070	CD_2142
CH_2071	CD_2143
CH_2072	CD_2144
CH_2073	CD_2145
CH_2074	CD_2146
CH_2075	CD_2147
CH_2076	CD_2148
CH_2077	CD_2149
CH_2078	CD_2150
CH_2079	CD_2151
CH_2081	CD_2152
CH_2082	CD_2153
CH_2083	CD_2154
CH_2084	CD_2155
CH_2085	CD_2156
CH_2086	CD_2157
CH_2087	CD_2159
CH_2088	CD_2160
CH_2089	CD_2161
CH_2091	CD_2164
CH_2092	CD_2165
CH_2093	CD_2166
CH_2094	CD_2167
CH_2095	CD_2169
CH_2096	CD_2170
CH_2097	CD_2171
CH_2098	CD_2173
CH_2099	CD_2174
CH_2100	CD_2176
CH_2102	CD_2177
CH_2103	CD_2178
CH_2104	CD_2181
CH_2106	CD_2182
CH_2107	CD_2183
CH_2109	CD_2184
CH_2110	CD_2186
CH_2111	CD_2189
CH_2112	CD_2190
CH_2113	CD_2192
CH_2114	CD_2193
CH_2116	CD_2194
CH_2119	CD_2199
CH_2120	CD_2200
CH_2121	CD_2201
CH_2122	CD_2202
CH_2123	CD_2203
CH_2124	CD_2204
CH_2126	CD_2205
CH_2127	CD_2206
CH_2128	CD_2207
CH_2129	CD_2208
CH_2130	CD_2210
CH_2131	CD_2211
CH_2132	CD_2212
CH_2133	CD_2213
CH_2134	CD_2214
CH_2135	CD_2215
CH_2136	CD_2216
CH_2137	CD_2217
CH_2138	CD_2218
CH_2140	CD_2221
CH_2141	CD_2222
CH_2142	CD_2223
CH_2143	CD_2225
CH_2144	CD_2226
CH_2145	CD_2227
CH_2146	CD_2228
CH_2147	CD_2229
CH_2149	CD_2230
CH_2150	CD_2233
CH_2151	CD_2234
CH_2152	CD_2235
CH_2153	CD_2238
CH_2154	CD_2239
CH_2155	CD_2240
CH_2156	CD_2241
CH_2157	CD_2242
CH_2158	CD_2243
CH_2159	CD_2246
CH_2160	CD_2247
CH_2161	CD_2248
CH_2164	CD_2250
CH_2165	CD_2252
CH_2166	CD_2253
CH_2167	CD_2254
CH_2169	CD_2255
CH_2171	CD_2256
CH_2173	CD_2257
CH_2175	CD_2258
CH_2176	CD_2259
CH_2177	CD_2260
CH_2178	CD_2261
CH_2179	CD_2262
CH_2180	CD_2263
CH_2181	CD_2264
CH_2184	CD_2265
CH_2185	CD_2266
CH_2186	CD_2267
CH_2187	CD_2268
CH_2188	CD_2270
CH_2189	CD_2271
CH_2190	CD_2272
CH_2191	CD_2273
CH_2192	CD_2274
[truncated: 3,237 more rows]

## Sheet: C.haemulonii_complex_spe_CH
Gene	Family	Specificity
CH_0003	Singleton	C.haemulonii complex specific
CH_0076	Singleton	C.haemulonii complex specific
CH_0273	Singleton	C.haemulonii complex specific
CH_0322	Singleton	C.haemulonii complex specific
CH_0607	Singleton	C.haemulonii complex specific
CH_0609	Singleton	C.haemulonii complex specific
CH_0713	Singleton	C.haemulonii complex specific
CH_0744	Singleton	C.haemulonii complex specific
CH_0745	Singleton	C.haemulonii complex specific
CH_0887	Singleton	C.haemulonii complex specific
CH_1013	Singleton	C.haemulonii complex specific
CH_1027	Singleton	C.haemulonii complex specific
CH_1088	Singleton	C.haemulonii complex specific
CH_1094	Singleton	C.haemulonii complex specific
CH_1155	Singleton	C.haemulonii complex specific
CH_1419	Singleton	C.haemulonii complex specific
CH_1551	Singleton	C.haemulonii complex specific
CH_1692	Singleton	C.haemulonii complex specific
CH_2068	Singleton	C.haemulonii complex specific
CH_2181	Singleton	C.haemulonii complex specific
CH_2221	Singleton	C.haemulonii complex specific
CH_2466	Singleton	C.haemulonii complex specific
CH_2519	Singleton	C.haemulonii complex specific
CH_2857	Singleton	C.haemulonii complex specific
CH_2867	Singleton	C.haemulonii complex specific
CH_2868	Singleton	C.haemulonii complex specific
CH_3428	Singleton	C.haemulonii complex specific
CH_3545	Singleton	C.haemulonii complex specific
CH_3576	Singleton	C.haemulonii complex specific
CH_3672	Singleton	C.haemulonii complex specific
CH_4076	Singleton	C.haemulonii complex specific
CH_4127	Singleton	C.haemulonii complex specific
CH_4142	Singleton	C.haemulonii complex specific
CH_4275	Singleton	C.haemulonii complex specific
CH_4320	Singleton	C.haemulonii complex specific
CH_4600	Singleton	C.haemulonii complex specific
CH_4617	Singleton	C.haemulonii complex specific
CH_4646	Singleton	C.haemulonii complex specific
CH_4798	Singleton	C.haemulonii complex specific
CH_4827	Singleton	C.haemulonii complex specific
CH_4911	Singleton	C.haemulonii complex specific
CH_4984	Singleton	C.haemulonii complex specific
CH_5019	Singleton	C.haemulonii complex specific
CH_5259	Singleton	C.haemulonii complex specific
CH_5272	Singleton	C.haemulonii complex specific
CH_5411	Singleton	C.haemulonii complex specific
CH_5550	Singleton	C.haemulonii complex specific
CH_5590	Singleton	C.haemulonii complex specific
CH_5664	Singleton	C.haemulonii complex specific
CH_5801	Singleton	C.haemulonii complex specific
CH_5343	CH_0157	C.haemulonii complex specific
CH_5655	CH_0157	C.haemulonii complex specific
CH_2880	CH_0957	C.haemulonii complex specific
CH_0972	CH_0972	C.haemulonii complex specific
CH_0995	CH_0972	C.haemulonii complex specific
CH_4138	CH_0972	C.haemulonii complex specific
CH_5145	CH_0972	C.haemulonii complex specific
CH_5712	CH_0972	C.haemulonii complex specific
CH_5917	CH_0972	C.haemulonii complex specific
CH_1080	CH_1003	C.haemulonii complex specific
CH_4747	CH_1003	C.haemulonii complex specific
CH_1029	CH_1029	C.haemulonii complex specific
CH_1805	CH_1029	C.haemulonii complex specific
CH_4807	CH_1029	C.haemulonii complex specific
CH_5414	CH_1029	C.haemulonii complex specific
CH_5747	CH_1029	C.haemulonii complex specific
CH_2178	CH_2038	C.haemulonii complex specific
CH_4304	CH_2038	C.haemulonii complex specific
CH_4632	CH_2038	C.haemulonii complex specific
CH_1001	CH_3269	C.haemulonii complex specific
CH_3269	CH_3269	C.haemulonii complex specific
CH_1715	CH_3947	C.haemulonii complex specific
CH_1719	CH_3947	C.haemulonii complex specific
CH_2294	CH_3947	C.haemulonii complex specific
CH_3838	CH_3947	C.haemulonii complex specific
CH_3947	CH_3947	C.haemulonii complex specific
CH_4602	CH_3947	C.haemulonii complex specific
CH_5061	CH_3947	C.haemulonii complex specific
CH_5650	CH_3947	C.haemulonii complex specific
CH_4110	CH_4110	C.haemulonii complex specific
CH_4301	CH_4301	C.haemulonii complex specific
CH_0037	Singleton	C. haemulonii specific
CH_0040	Singleton	C. haemulonii specific
CH_0053	Singleton	C. haemulonii specific
CH_0054	Singleton	C. haemulonii specific
CH_0059	Singleton	C. haemulonii specific
CH_0063	Singleton	C. haemulonii specific
CH_0067	Singleton	C. haemulonii specific
CH_0069	Singleton	C. haemulonii specific
CH_0072	Singleton	C. haemulonii specific
CH_0075	Singleton	C. haemulonii specific
CH_0077	Singleton	C. haemulonii specific
CH_0084	Singleton	C. haemulonii specific
CH_0114	Singleton	C. haemulonii specific
CH_0116	Singleton	C. haemulonii specific
CH_0131	Singleton	C. haemulonii specific
CH_0143	Singleton	C. haemulonii specific
CH_0163	Singleton	C. haemulonii specific
CH_0165	Singleton	C. haemulonii specific
CH_0203	Singleton	C. haemulonii specific
CH_0271	Singleton	C. haemulonii specific
CH_0385	Singleton	C. haemulonii specific
CH_0402	Singleton	C. haemulonii specific
CH_0435	Singleton	C. haemulonii specific
CH_0476	Singleton	C. haemulonii specific
CH_0486	Singleton	C. haemulonii specific
CH_0493	Singleton	C. haemulonii specific
CH_0503	Singleton	C. haemulonii specific
CH_0511	Singleton	C. haemulonii specific
CH_0553	Singleton	C. haemulonii specific
CH_0556	Singleton	C. haemulonii specific
CH_0652	Singleton	C. haemulonii specific
CH_0659	Singleton	C. haemulonii specific
CH_0684	Singleton	C. haemulonii specific
CH_0723	Singleton	C. haemulonii specific
CH_0734	Singleton	C. haemulonii specific
CH_0736	Singleton	C. haemulonii specific
CH_0770	Singleton	C. haemulonii specific
CH_0784	Singleton	C. haemulonii specific
CH_0804	Singleton	C. haemulonii specific
CH_0938	Singleton	C. haemulonii specific
CH_0956	Singleton	C. haemulonii specific
CH_0959	Singleton	C. haemulonii specific
CH_0963	Singleton	C. haemulonii specific
CH_0964	Singleton	C. haemulonii specific
CH_0965	Singleton	C. haemulonii specific
CH_0998	Singleton	C. haemulonii specific
CH_1000	Singleton	C. haemulonii specific
CH_1003	Singleton	C. haemulonii specific
CH_1015	Singleton	C. haemulonii specific
CH_1067	Singleton	C. haemulonii specific
CH_1092	Singleton	C. haemulonii specific
CH_1102	Singleton	C. haemulonii specific
CH_1103	Singleton	C. haemulonii specific
CH_1107	Singleton	C. haemulonii specific
CH_1108	Singleton	C. haemulonii specific
CH_1110	Singleton	C. haemulonii specific
CH_1119	Singleton	C. haemulonii specific
CH_1125	Singleton	C. haemulonii specific
CH_1130	Singleton	C. haemulonii specific
CH_1143	Singleton	C. haemulonii specific
CH_1156	Singleton	C. haemulonii specific
CH_1158	Singleton	C. haemulonii specific
CH_1166	Singleton	C. haemulonii specific
CH_1168	Singleton	C. haemulonii specific
CH_1172	Singleton	C. haemulonii specific
CH_1177	Singleton	C. haemulonii specific
CH_1191	Singleton	C. haemulonii specific
CH_1199	Singleton	C. haemulonii specific
CH_1214	Singleton	C. haemulonii specific
CH_1216	Singleton	C. haemulonii specific
CH_1228	Singleton	C. haemulonii specific
CH_1260	Singleton	C. haemulonii specific
CH_1261	Singleton	C. haemulonii specific
CH_1295	Singleton	C. haemulonii specific
CH_1326	Singleton	C. haemulonii specific
CH_1338	Singleton	C. haemulonii specific
CH_1340	Singleton	C. haemulonii specific
CH_1370	Singleton	C. haemulonii specific
CH_1386	Singleton	C. haemulonii specific
CH_1414	Singleton	C. haemulonii specific
CH_1437	Singleton	C. haemulonii specific
CH_1443	Singleton	C. haemulonii specific
CH_1452	Singleton	C. haemulonii specific
CH_1455	Singleton	C. haemulonii specific
CH_1456	Singleton	C. haemulonii specific
CH_1457	Singleton	C. haemulonii specific
CH_1458	Singleton	C. haemulonii specific
CH_1473	Singleton	C. haemulonii specific
CH_1494	Singleton	C. haemulonii specific
CH_1497	Singleton	C. haemulonii specific
CH_1528	Singleton	C. haemulonii specific
CH_1532	Singleton	C. haemulonii specific
CH_1535	Singleton	C. haemulonii specific
CH_1558	Singleton	C. haemulonii specific
CH_1559	Singleton	C. haemulonii specific
CH_1560	Singleton	C. haemulonii specific
CH_1563	Singleton	C. haemulonii specific
CH_1586	Singleton	C. haemulonii specific
CH_1590	Singleton	C. haemulonii specific
CH_1591	Singleton	C. haemulonii specific
CH_1636	Singleton	C. haemulonii specific
CH_1672	Singleton	C. haemulonii specific
CH_1681	Singleton	C. haemulonii specific
CH_1697	Singleton	C. haemulonii specific
CH_1704	Singleton	C. haemulonii specific
CH_1706	Singleton	C. haemulonii specific
CH_1712	Singleton	C. haemulonii specific
CH_1718	Singleton	C. haemulonii specific
CH_1724	Singleton	C. haemulonii specific
CH_1733	Singleton	C. haemulonii specific
CH_1747	Singleton	C. haemulonii specific
CH_1752	Singleton	C. haemulonii specific
CH_1760	Singleton	C. haemulonii specific
CH_1762	Singleton	C. haemulonii specific
CH_1773	Singleton	C. haemulonii specific
CH_1816	Singleton	C. haemulonii specific
CH_1824	Singleton	C. haemulonii specific
CH_1831	Singleton	C. haemulonii specific
CH_1833	Singleton	C. haemulonii specific
CH_1856	Singleton	C. haemulonii specific
CH_1874	Singleton	C. haemulonii specific
CH_1879	Singleton	C. haemulonii specific
CH_1885	Singleton	C. haemulonii specific
CH_1892	Singleton	C. haemulonii specific
CH_1896	Singleton	C. haemulonii specific
CH_1907	Singleton	C. haemulonii specific
CH_1908	Singleton	C. haemulonii specific
CH_1920	Singleton	C. haemulonii specific
CH_1921	Singleton	C. haemulonii specific
CH_1924	Singleton	C. haemulonii specific
CH_1935	Singleton	C. haemulonii specific
CH_1940	Singleton	C. haemulonii specific
CH_1942	Singleton	C. haemulonii specific
CH_1950	Singleton	C. haemulonii specific
CH_1952	Singleton	C. haemulonii specific
CH_1977	Singleton	C. haemulonii specific
CH_1988	Singleton	C. haemulonii specific
CH_1989	Singleton	C. haemulonii specific
CH_2006	Singleton	C. haemulonii specific
CH_2015	Singleton	C. haemulonii specific
CH_2016	Singleton	C. haemulonii specific
CH_2030	Singleton	C. haemulonii specific
CH_2038	Singleton	C. haemulonii specific
CH_2048	Singleton	C. haemulonii specific
CH_2049	Singleton	C. haemulonii specific
CH_2050	Singleton	C. haemulonii specific
CH_2053	Singleton	C. haemulonii specific
CH_2062	Singleton	C. haemulonii specific
CH_2065	Singleton	C. haemulonii specific
CH_2066	Singleton	C. haemulonii specific
CH_2067	Singleton	C. haemulonii specific
CH_2080	Singleton	C. haemulonii specific
CH_2090	Singleton	C. haemulonii specific
CH_2101	Singleton	C. haemulonii specific
CH_2105	Singleton	C. haemulonii specific
CH_2108	Singleton	C. haemulonii specific
CH_2115	Singleton	C. haemulonii specific
CH_2117	Singleton	C. haemulonii specific
CH_2118	Singleton	C. haemulonii specific
CH_2125	Singleton	C. haemulonii specific
CH_2139	Singleton	C. haemulonii specific
CH_2148	Singleton	C. haemulonii specific
CH_2162	Singleton	C. haemulonii specific
CH_2170	Singleton	C. haemulonii specific
CH_2172	Singleton	C. haemulonii specific
CH_2182	Singleton	C. haemulonii specific
CH_2183	Singleton	C. haemulonii specific
CH_2203	Singleton	C. haemulonii specific
CH_2212	Singleton	C. haemulonii specific
CH_2213	Singleton	C. haemulonii specific
CH_2225	Singleton	C. haemulonii specific
CH_2230	Singleton	C. haemulonii specific
CH_2262	Singleton	C. haemulonii specific
CH_2295	Singleton	C. haemulonii specific
CH_2301	Singleton	C. haemulonii specific
CH_2314	Singleton	C. haemulonii specific
CH_2316	Singleton	C. haemulonii specific
CH_2320	Singleton	C. haemulonii specific
CH_2325	Singleton	C. haemulonii specific
CH_2328	Singleton	C. haemulonii specific
CH_2333	Singleton	C. haemulonii specific
CH_2354	Singleton	C. haemulonii specific
CH_2355	Singleton	C. haemulonii specific
CH_2386	Singleton	C. haemulonii specific
CH_2445	Singleton	C. haemulonii specific
CH_2490	Singleton	C. haemulonii specific
CH_2508	Singleton	C. haemulonii specific
CH_2512	Singleton	C. haemulonii specific
CH_2533	Singleton	C. haemulonii specific
CH_2535	Singleton	C. haemulonii specific
CH_2555	Singleton	C. haemulonii specific
CH_2575	Singleton	C. haemulonii specific
CH_2588	Singleton	C. haemulonii specific
CH_2599	Singleton	C. haemulonii specific
CH_2639	Singleton	C. haemulonii specific
CH_2646	Singleton	C. haemulonii specific
CH_2662	Singleton	C. haemulonii specific
CH_2692	Singleton	C. haemulonii specific
CH_2697	Singleton	C. haemulonii specific
CH_2702	Singleton	C. haemulonii specific
CH_2703	Singleton	C. haemulonii specific
CH_2708	Singleton	C. haemulonii specific
CH_2724	Singleton	C. haemulonii specific
CH_2744	Singleton	C. haemulonii specific
CH_2751	Singleton	C. haemulonii specific
CH_2753	Singleton	C. haemulonii specific
CH_2754	Singleton	C. haemulonii specific
CH_2768	Singleton	C. haemulonii specific
CH_2790	Singleton	C. haemulonii specific
CH_2796	Singleton	C. haemulonii specific
CH_2803	Singleton	C. haemulonii specific
CH_2808	Singleton	C. haemulonii specific
CH_2810	Singleton	C. haemulonii specific
CH_2825	Singleton	C. haemulonii specific
CH_2836	Singleton	C. haemulonii specific
CH_2844	Singleton	C. haemulonii specific
CH_2860	Singleton	C. haemulonii specific
CH_2861	Singleton	C. haemulonii specific
CH_2874	Singleton	C. haemulonii specific
CH_2881	Singleton	C. haemulonii specific
CH_2887	Singleton	C. haemulonii specific
CH_2895	Singleton	C. haemulonii specific
CH_2905	Singleton	C. haemulonii specific
CH_2907	Singleton	C. haemulonii specific
CH_2922	Singleton	C. haemulonii specific
CH_2929	Singleton	C. haemulonii specific
CH_2934	Singleton	C. haemulonii specific
CH_2935	Singleton	C. haemulonii specific
CH_2938	Singleton	C. haemulonii specific
CH_2939	Singleton	C. haemulonii specific
CH_2942	Singleton	C. haemulonii specific
CH_2944	Singleton	C. haemulonii specific
CH_2949	Singleton	C. haemulonii specific
CH_2952	Singleton	C. haemulonii specific
CH_2959	Singleton	C. haemulonii specific
CH_2961	Singleton	C. haemulonii specific
CH_2964	Singleton	C. haemulonii specific
CH_2965	Singleton	C. haemulonii specific
CH_2971	Singleton	C. haemulonii specific
CH_2974	Singleton	C. haemulonii specific
CH_2975	Singleton	C. haemulonii specific
CH_2978	Singleton	C. haemulonii specific
CH_3008	Singleton	C. haemulonii specific
CH_3013	Singleton	C. haemulonii specific
CH_3017	Singleton	C. haemulonii specific
CH_3037	Singleton	C. haemulonii specific
CH_3039	Singleton	C. haemulonii specific
CH_3040	Singleton	C. haemulonii specific
CH_3041	Singleton	C. haemulonii specific
CH_3051	Singleton	C. haemulonii specific
CH_3055	Singleton	C. haemulonii specific
CH_3056	Singleton	C. haemulonii specific
CH_3072	Singleton	C. haemulonii specific
CH_3081	Singleton	C. haemulonii specific
CH_3092	Singleton	C. haemulonii specific
CH_3102	Singleton	C. haemulonii specific
CH_3121	Singleton	C. haemulonii specific
CH_3129	Singleton	C. haemulonii specific
CH_3134	Singleton	C. haemulonii specific
CH_3136	Singleton	C. haemulonii specific
CH_3152	Singleton	C. haemulonii specific
CH_3188	Singleton	C. haemulonii specific
CH_3204	Singleton	C. haemulonii specific
CH_3205	Singleton	C. haemulonii specific
CH_3206	Singleton	C. haemulonii specific
CH_3209	Singleton	C. haemulonii specific
CH_3214	Singleton	C. haemulonii specific
CH_3241	Singleton	C. haemulonii specific
CH_3251	Singleton	C. haemulonii specific
CH_3257	Singleton	C. haemulonii specific
CH_3264	Singleton	C. haemulonii specific
CH_3293	Singleton	C. haemulonii specific
CH_3298	Singleton	C. haemulonii specific
CH_3299	Singleton	C. haemulonii specific
CH_3303	Singleton	C. haemulonii specific
CH_3308	Singleton	C. haemulonii specific
CH_3316	Singleton	C. haemulonii specific
CH_3327	Singleton	C. haemulonii specific
CH_3334	Singleton	C. haemulonii specific
CH_3364	Singleton	C. haemulonii specific
CH_3371	Singleton	C. haemulonii specific
CH_3383	Singleton	C. haemulonii specific
CH_3393	Singleton	C. haemulonii specific
CH_3400	Singleton	C. haemulonii specific
CH_3403	Singleton	C. haemulonii specific
CH_3408	Singleton	C. haemulonii specific
CH_3410	Singleton	C. haemulonii specific
CH_3411	Singleton	C. haemulonii specific
CH_3412	Singleton	C. haemulonii specific
CH_3414	Singleton	C. haemulonii specific
CH_3420	Singleton	C. haemulonii specific
CH_3441	Singleton	C. haemulonii specific
CH_3455	Singleton	C. haemulonii specific
CH_3458	Singleton	C. haemulonii specific
CH_3474	Singleton	C. haemulonii specific
CH_3500	Singleton	C. haemulonii specific
CH_3507	Singleton	C. haemulonii specific
CH_3514	Singleton	C. haemulonii specific
CH_3517	Singleton	C. haemulonii specific
CH_3518	Singleton	C. haemulonii specific
CH_3519	Singleton	C. haemulonii specific
CH_3521	Singleton	C. haemulonii specific
CH_3523	Singleton	C. haemulonii specific
CH_3524	Singleton	C. haemulonii specific
CH_3549	Singleton	C. haemulonii specific
CH_3559	Singleton	C. haemulonii specific
CH_3561	Singleton	C. haemulonii specific
CH_3567	Singleton	C. haemulonii specific
CH_3569	Singleton	C. haemulonii specific
CH_3597	Singleton	C. haemulonii specific
CH_3620	Singleton	C. haemulonii specific
CH_3633	Singleton	C. haemulonii specific
CH_3636	Singleton	C. haemulonii specific
CH_3637	Singleton	C. haemulonii specific
CH_3638	Singleton	C. haemulonii specific
CH_3639	Singleton	C. haemulonii specific
CH_3640	Singleton	C. haemulonii specific
CH_3642	Singleton	C. haemulonii specific
CH_3644	Singleton	C. haemulonii specific
CH_3648	Singleton	C. haemulonii specific
CH_3649	Singleton	C. haemulonii specific
CH_3656	Singleton	C. haemulonii specific
CH_3657	Singleton	C. haemulonii specific
CH_3661	Singleton	C. haemulonii specific
CH_3671	Singleton	C. haemulonii specific
CH_3676	Singleton	C. haemulonii specific
CH_3678	Singleton	C. haemulonii specific
CH_3682	Singleton	C. haemulonii specific
CH_3686	Singleton	C. haemulonii specific
CH_3693	Singleton	C. haemulonii specific
CH_3697	Singleton	C. haemulonii specific
CH_3706	Singleton	C. haemulonii specific
CH_3722	Singleton	C. haemulonii specific
CH_3726	Singleton	C. haemulonii specific
CH_3756	Singleton	C. haemulonii specific
CH_3776	Singleton	C. haemulonii specific
CH_3785	Singleton	C. haemulonii specific
CH_3796	Singleton	C. haemulonii specific
CH_3798	Singleton	C. haemulonii specific
CH_3799	Singleton	C. haemulonii specific
CH_3800	Singleton	C. haemulonii specific
CH_3801	Singleton	C. haemulonii specific
CH_3802	Singleton	C. haemulonii specific
CH_3810	Singleton	C. haemulonii specific
CH_3821	Singleton	C. haemulonii specific
CH_3831	Singleton	C. haemulonii specific
CH_3832	Singleton	C. haemulonii specific
CH_3836	Singleton	C. haemulonii specific
CH_3837	Singleton	C. haemulonii specific
CH_3870	Singleton	C. haemulonii specific
CH_3892	Singleton	C. haemulonii specific
CH_3895	Singleton	C. haemulonii specific
CH_3896	Singleton	C. haemulonii specific
CH_3899	Singleton	C. haemulonii specific
CH_3913	Singleton	C. haemulonii specific
CH_3917	Singleton	C. haemulonii specific
CH_3941	Singleton	C. haemulonii specific
CH_3946	Singleton	C. haemulonii specific
CH_3951	Singleton	C. haemulonii specific
CH_3970	Singleton	C. haemulonii specific
CH_3974	Singleton	C. haemulonii specific
CH_3975	Singleton	C. haemulonii specific
CH_3978	Singleton	C. haemulonii specific
CH_3979	Singleton	C. haemulonii specific
CH_3981	Singleton	C. haemulonii specific
CH_3987	Singleton	C. haemulonii specific
CH_3989	Singleton	C. haemulonii specific
CH_3994	Singleton	C. haemulonii specific
CH_3995	Singleton	C. haemulonii specific
CH_3999	Singleton	C. haemulonii specific
CH_4000	Singleton	C. haemulonii specific
CH_4007	Singleton	C. haemulonii specific
CH_4009	Singleton	C. haemulonii specific
CH_4018	Singleton	C. haemulonii specific
CH_4026	Singleton	C. haemulonii specific
CH_4039	Singleton	C. haemulonii specific
CH_4073	Singleton	C. haemulonii specific
CH_4090	Singleton	C. haemulonii specific
CH_4092	Singleton	C. haemulonii specific
CH_4103	Singleton	C. haemulonii specific
CH_4105	Singleton	C. haemulonii specific
CH_4107	Singleton	C. haemulonii specific
CH_4111	Singleton	C. haemulonii specific
CH_4112	Singleton	C. haemulonii specific
CH_4115	Singleton	C. haemulonii specific
CH_4117	Singleton	C. haemulonii specific
CH_4122	Singleton	C. haemulonii specific
CH_4137	Singleton	C. haemulonii specific
CH_4153	Singleton	C. haemulonii specific
CH_4159	Singleton	C. haemulonii specific
CH_4184	Singleton	C. haemulonii specific
CH_4185	Singleton	C. haemulonii specific
CH_4189	Singleton	C. haemulonii specific
CH_4190	Singleton	C. haemulonii specific
CH_4192	Singleton	C. haemulonii specific
CH_4198	Singleton	C. haemulonii specific
CH_4202	Singleton	C. haemulonii specific
CH_4206	Singleton	C. haemulonii specific
CH_4207	Singleton	C. haemulonii specific
CH_4211	Singleton	C. haemulonii specific
CH_4219	Singleton	C. haemulonii specific
CH_4251	Singleton	C. haemulonii specific
CH_4253	Singleton	C. haemulonii specific
CH_4257	Singleton	C. haemulonii specific
CH_4258	Singleton	C. haemulonii specific
CH_4262	Singleton	C. haemulonii specific
CH_4270	Singleton	C. haemulonii specific
CH_4285	Singleton	C. haemulonii specific
CH_4287	Singleton	C. haemulonii specific
CH_4291	Singleton	C. haemulonii specific
CH_4294	Singleton	C. haemulonii specific
CH_4296	Singleton	C. haemulonii specific
CH_4298	Singleton	C. haemulonii specific
CH_4299	Singleton	C. haemulonii specific
CH_4300	Singleton	C. haemulonii specific
CH_4306	Singleton	C. haemulonii specific
CH_4308	Singleton	C. haemulonii specific
CH_4309	Singleton	C. haemulonii specific
CH_4311	Singleton	C. haemulonii specific
CH_4316	Singleton	C. haemulonii specific
CH_4317	Singleton	C. haemulonii specific
CH_4325	Singleton	C. haemulonii specific
CH_4332	Singleton	C. haemulonii specific
CH_4339	Singleton	C. haemulonii specific
CH_4343	Singleton	C. haemulonii specific
CH_4360	Singleton	C. haemulonii specific
CH_4363	Singleton	C. haemulonii specific
CH_4364	Singleton	C. haemulonii specific
CH_4382	Singleton	C. haemulonii specific
CH_4388	Singleton	C. haemulonii specific
CH_4398	Singleton	C. haemulonii specific
CH_4399	Singleton	C. haemulonii specific
CH_4400	Singleton	C. haemulonii specific
CH_4401	Singleton	C. haemulonii specific
CH_4402	Singleton	C. haemulonii specific
CH_4405	Singleton	C. haemulonii specific
CH_4410	Singleton	C. haemulonii specific
CH_4414	Singleton	C. haemulonii specific
CH_4426	Singleton	C. haemulonii specific
CH_4427	Singleton	C. haemulonii specific
CH_4436	Singleton	C. haemulonii specific
CH_4438	Singleton	C. haemulonii specific
CH_4440	Singleton	C. haemulonii specific
CH_4442	Singleton	C. haemulonii specific
CH_4449	Singleton	C. haemulonii specific
CH_4452	Singleton	C. haemulonii specific
CH_4456	Singleton	C. haemulonii specific
CH_4487	Singleton	C. haemulonii specific
CH_4493	Singleton	C. haemulonii specific
CH_4498	Singleton	C. haemulonii specific
CH_4511	Singleton	C. haemulonii specific
CH_4516	Singleton	C. haemulonii specific
CH_4517	Singleton	C. haemulonii specific
CH_4518	Singleton	C. haemulonii specific
CH_4542	Singleton	C. haemulonii specific
CH_4547	Singleton	C. haemulonii specific
CH_4597	Singleton	C. haemulonii specific
CH_4598	Singleton	C. haemulonii specific
CH_4599	Singleton	C. haemulonii specific
CH_4601	Singleton	C. haemulonii specific
CH_4604	Singleton	C. haemulonii specific
CH_4605	Singleton	C. haemulonii specific
CH_4608	Singleton	C. haemulonii specific
CH_4611	Singleton	C. haemulonii specific
CH_4629	Singleton	C. haemulonii specific
CH_4631	Singleton	C. haemulonii specific
CH_4635	Singleton	C. haemulonii specific
CH_4641	Singleton	C. haemulonii specific
CH_4642	Singleton	C. haemulonii specific
CH_4643	Singleton	C. haemulonii specific
CH_4644	Singleton	C. haemulonii specific
CH_4645	Singleton	C. haemulonii specific
CH_4648	Singleton	C. haemulonii specific
CH_4652	Singleton	C. haemulonii specific
CH_4660	Singleton	C. haemulonii specific
CH_4663	Singleton	C. haemulonii specific
CH_4664	Singleton	C. haemulonii specific
CH_4666	Singleton	C. haemulonii specific
CH_4667	Singleton	C. haemulonii specific
CH_4668	Singleton	C. haemulonii specific
CH_4670	Singleton	C. haemulonii specific
CH_4671	Singleton	C. haemulonii specific
CH_4674	Singleton	C. haemulonii specific
CH_4678	Singleton	C. haemulonii specific
CH_4683	Singleton	C. haemulonii specific
CH_4684	Singleton	C. haemulonii specific
CH_4690	Singleton	C. haemulonii specific
CH_4691	Singleton	C. haemulonii specific
CH_4700	Singleton	C. haemulonii specific
CH_4702	Singleton	C. haemulonii specific
CH_4704	Singleton	C. haemulonii specific
CH_4708	Singleton	C. haemulonii specific
CH_4710	Singleton	C. haemulonii specific
CH_4711	Singleton	C. haemulonii specific
CH_4714	Singleton	C. haemulonii specific
CH_4726	Singleton	C. haemulonii specific
CH_4731	Singleton	C. haemulonii specific
CH_4732	Singleton	C. haemulonii specific
CH_4733	Singleton	C. haemulonii specific
CH_4735	Singleton	C. haemulonii specific
CH_4736	Singleton	C. haemulonii specific
CH_4748	Singleton	C. haemulonii specific
CH_4750	Singleton	C. haemulonii specific
CH_4752	Singleton	C. haemulonii specific
CH_4786	Singleton	C. haemulonii specific
CH_4790	Singleton	C. haemulonii specific
CH_4797	Singleton	C. haemulonii specific
CH_4804	Singleton	C. haemulonii specific
CH_4812	Singleton	C. haemulonii specific
CH_4820	Singleton	C. haemulonii specific
CH_4824	Singleton	C. haemulonii specific
CH_4832	Singleton	C. haemulonii specific
CH_4833	Singleton	C. haemulonii specific
CH_4835	Singleton	C. haemulonii specific
CH_4849	Singleton	C. haemulonii specific
CH_4851	Singleton	C. haemulonii specific
CH_4854	Singleton	C. haemulonii specific
CH_4858	Singleton	C. haemulonii specific
CH_4868	Singleton	C. haemulonii specific
CH_4890	Singleton	C. haemulonii specific
CH_4902	Singleton	C. haemulonii specific
CH_4957	Singleton	C. haemulonii specific
CH_4973	Singleton	C. haemulonii specific
CH_5047	Singleton	C. haemulonii specific
CH_5048	Singleton	C. haemulonii specific
CH_5056	Singleton	C. haemulonii specific
CH_5060	Singleton	C. haemulonii specific
CH_5064	Singleton	C. haemulonii specific
CH_5091	Singleton	C. haemulonii specific
CH_5109	Singleton	C. haemulonii specific
CH_5124	Singleton	C. haemulonii specific
CH_5126	Singleton	C. haemulonii specific
CH_5128	Singleton	C. haemulonii specific
CH_5130	Singleton	C. haemulonii specific
CH_5142	Singleton	C. haemulonii specific
CH_5144	Singleton	C. haemulonii specific
CH_5150	Singleton	C. haemulonii specific
CH_5151	Singleton	C. haemulonii specific
CH_5159	Singleton	C. haemulonii specific
CH_5168	Singleton	C. haemulonii specific
CH_5202	Singleton	C. haemulonii specific
CH_5204	Singleton	C. haemulonii specific
CH_5205	Singleton	C. haemulonii specific
CH_5206	Singleton	C. haemulonii specific
CH_5226	Singleton	C. haemulonii specific
CH_5239	Singleton	C. haemulonii specific
CH_5242	Singleton	C. haemulonii specific
CH_5310	Singleton	C. haemulonii specific
CH_5311	Singleton	C. haemulonii specific
CH_5319	Singleton	C. haemulonii specific
CH_5332	Singleton	C. haemulonii specific
CH_5342	Singleton	C. haemulonii specific
CH_5356	Singleton	C. haemulonii specific
CH_5360	Singleton	C. haemulonii specific
CH_5373	Singleton	C. haemulonii specific
CH_5377	Singleton	C. haemulonii specific
CH_5384	Singleton	C. haemulonii specific
CH_5385	Singleton	C. haemulonii specific
CH_5390	Singleton	C. haemulonii specific
CH_5391	Singleton	C. haemulonii specific
CH_5395	Singleton	C. haemulonii specific
CH_5396	Singleton	C. haemulonii specific
CH_5397	Singleton	C. haemulonii specific
CH_5398	Singleton	C. haemulonii specific
CH_5399	Singleton	C. haemulonii specific
CH_5400	Singleton	C. haemulonii specific
CH_5401	Singleton	C. haemulonii specific
CH_5402	Singleton	C. haemulonii specific
CH_5403	Singleton	C. haemulonii specific
CH_5404	Singleton	C. haemulonii specific
CH_5478	Singleton	C. haemulonii specific
CH_5487	Singleton	C. haemulonii specific
CH_5499	Singleton	C. haemulonii specific
CH_5504	Singleton	C. haemulonii specific
CH_5510	Singleton	C. haemulonii specific
CH_5515	Singleton	C. haemulonii specific
CH_5518	Singleton	C. haemulonii specific
CH_5528	Singleton	C. haemulonii specific
CH_5533	Singleton	C. haemulonii specific
CH_5543	Singleton	C. haemulonii specific
CH_5544	Singleton	C. haemulonii specific
CH_5547	Singleton	C. haemulonii specific
CH_5563	Singleton	C. haemulonii specific
CH_5564	Singleton	C. haemulonii specific
CH_5569	Singleton	C. haemulonii specific
CH_5571	Singleton	C. haemulonii specific
CH_5572	Singleton	C. haemulonii specific
CH_5579	Singleton	C. haemulonii specific
CH_5587	Singleton	C. haemulonii specific
CH_5595	Singleton	C. haemulonii specific
CH_5596	Singleton	C. haemulonii specific
CH_5598	Singleton	C. haemulonii specific
CH_5599	Singleton	C. haemulonii specific
CH_5608	Singleton	C. haemulonii specific
CH_5610	Singleton	C. haemulonii specific
CH_5614	Singleton	C. haemulonii specific
CH_5623	Singleton	C. haemulonii specific
CH_5629	Singleton	C. haemulonii specific
CH_5631	Singleton	C. haemulonii specific
CH_5648	Singleton	C. haemulonii specific
CH_5653	Singleton	C. haemulonii specific
CH_5662	Singleton	C. haemulonii specific
CH_5665	Singleton	C. haemulonii specific
CH_5674	Singleton	C. haemulonii specific
CH_5681	Singleton	C. haemulonii specific
CH_5701	Singleton	C. haemulonii specific
CH_5717	Singleton	C. haemulonii specific
CH_5719	Singleton	C. haemulonii specific
CH_5721	Singleton	C. haemulonii specific
CH_5732	Singleton	C. haemulonii specific
CH_5765	Singleton	C. haemulonii specific
CH_5766	Singleton	C. haemulonii specific
CH_5769	Singleton	C. haemulonii specific
CH_5771	Singleton	C. haemulonii specific
CH_5775	Singleton	C. haemulonii specific
CH_5777	Singleton	C. haemulonii specific
CH_5778	Singleton	C. haemulonii specific
CH_5780	Singleton	C. haemulonii specific
CH_5790	Singleton	C. haemulonii specific
CH_5791	Singleton	C. haemulonii specific
CH_5793	Singleton	C. haemulonii specific
CH_5794	Singleton	C. haemulonii specific
CH_5795	Singleton	C. haemulonii specific
CH_5800	Singleton	C. haemulonii specific
CH_5803	Singleton	C. haemulonii specific
CH_5810	Singleton	C. haemulonii specific
CH_5819	Singleton	C. haemulonii specific
CH_5820	Singleton	C. haemulonii specific
CH_5824	Singleton	C. haemulonii specific
CH_5826	Singleton	C. haemulonii specific
CH_5863	Singleton	C. haemulonii specific
CH_5864	Singleton	C. haemulonii specific
CH_5870	Singleton	C. haemulonii specific
CH_5871	Singleton	C. haemulonii specific
CH_5875	Singleton	C. haemulonii specific
CH_5878	Singleton	C. haemulonii specific
CH_5880	Singleton	C. haemulonii specific
CH_5885	Singleton	C. haemulonii specific
CH_5886	Singleton	C. haemulonii specific
CH_5889	Singleton	C. haemulonii specific
CH_5890	Singleton	C. haemulonii specific
CH_5893	Singleton	C. haemulonii specific
CH_5897	Singleton	C. haemulonii specific
CH_5900	Singleton	C. haemulonii specific
CH_5904	Singleton	C. haemulonii specific
CH_5906	Singleton	C. haemulonii specific
CH_5911	Singleton	C. haemulonii specific
CH_5914	Singleton	C. haemulonii specific
CH_5922	Singleton	C. haemulonii specific
CH_5957	Singleton	C. haemulonii specific
CH_5964	Singleton	C. haemulonii specific

## Sheet: C.haemulonii_complex_spe_CD
Gene	Specificity
CD_0230	C.haemulonii complex specific
CD_0302	C.haemulonii complex specific
CD_0304	C.haemulonii complex specific
CD_0410	C.haemulonii complex specific
CD_0440	C.haemulonii complex specific
CD_0441	C.haemulonii complex specific
CD_0685	C.haemulonii complex specific
CD_0722	C.haemulonii complex specific
CD_0725	C.haemulonii complex specific
CD_0792	C.haemulonii complex specific
CD_0864	C.haemulonii complex specific
CD_0878	C.haemulonii complex specific
CD_0888	C.haemulonii complex specific
CD_0975	C.haemulonii complex specific
CD_1089	C.haemulonii complex specific
CD_1416	C.haemulonii complex specific
CD_1443	C.haemulonii complex specific
CD_1496	C.haemulonii complex specific
CD_1549	C.haemulonii complex specific
CD_1579	C.haemulonii complex specific
CD_1794	C.haemulonii complex specific
CD_2025	C.haemulonii complex specific
CD_2178	C.haemulonii complex specific
CD_2189	C.haemulonii complex specific
CD_2247	C.haemulonii complex specific
CD_2256	C.haemulonii complex specific
CD_2264	C.haemulonii complex specific
CD_2319	C.haemulonii complex specific
CD_2321	C.haemulonii complex specific
CD_2336	C.haemulonii complex specific
CD_2350	C.haemulonii complex specific
CD_2356	C.haemulonii complex specific
CD_2613	C.haemulonii complex specific
CD_2674	C.haemulonii complex specific
CD_2803	C.haemulonii complex specific
CD_2804	C.haemulonii complex specific
CD_2900	C.haemulonii complex specific
CD_2930	C.haemulonii complex specific
CD_3065	C.haemulonii complex specific
CD_3101	C.haemulonii complex specific
CD_3118	C.haemulonii complex specific
CD_3122	C.haemulonii complex specific
CD_3161	C.haemulonii complex specific
CD_3187	C.haemulonii complex specific
CD_3274	C.haemulonii complex specific
CD_3303	C.haemulonii complex specific
CD_3381	C.haemulonii complex specific
CD_3505	C.haemulonii complex specific
CD_3514	C.haemulonii complex specific
CD_3622	C.haemulonii complex specific
CD_3847	C.haemulonii complex specific
CD_4407	C.haemulonii complex specific
CD_4418	C.haemulonii complex specific
CD_4675	C.haemulonii complex specific
CD_4771	C.haemulonii complex specific
CD_4793	C.haemulonii complex specific
CD_4827	C.haemulonii complex specific
CD_4950	C.haemulonii complex specific
CD_5018	C.haemulonii complex specific
CD_5044	C.haemulonii complex specific
CD_5096	C.haemulonii complex specific
CD_5117	C.haemulonii complex specific
CD_5194	C.haemulonii complex specific
CD_5257	C.haemulonii complex specific
CD_5258	C.haemulonii complex specific
CD_5264	C.haemulonii complex specific
CD_5327	C.haemulonii complex specific
CD_5360	C.haemulonii complex specific
CD_5445	C.haemulonii complex specific
CD_5621	C.haemulonii complex specific
CD_5760	C.haemulonii complex specific
CD_0051	C. duobushaemulonii specific
CD_0085	C. duobushaemulonii specific
CD_0087	C. duobushaemulonii specific
CD_0090	C. duobushaemulonii specific
CD_0112	C. duobushaemulonii specific
CD_0124	C. duobushaemulonii specific
CD_0128	C. duobushaemulonii specific
CD_0137	C. duobushaemulonii specific
CD_0181	C. duobushaemulonii specific
CD_0182	C. duobushaemulonii specific
CD_0198	C. duobushaemulonii specific
CD_0205	C. duobushaemulonii specific
CD_0207	C. duobushaemulonii specific
CD_0211	C. duobushaemulonii specific
CD_0247	C. duobushaemulonii specific
CD_0266	C. duobushaemulonii specific
CD_0276	C. duobushaemulonii specific
CD_0287	C. duobushaemulonii specific
CD_0327	C. duobushaemulonii specific
CD_0343	C. duobushaemulonii specific
CD_0349	C. duobushaemulonii specific
CD_0367	C. duobushaemulonii specific
CD_0382	C. duobushaemulonii specific
CD_0401	C. duobushaemulonii specific
CD_0420	C. duobushaemulonii specific
CD_0445	C. duobushaemulonii specific
CD_0447	C. duobushaemulonii specific
CD_0465	C. duobushaemulonii specific
CD_0476	C. duobushaemulonii specific
CD_0502	C. duobushaemulonii specific
CD_0504	C. duobushaemulonii specific
CD_0551	C. duobushaemulonii specific
CD_0648	C. duobushaemulonii specific
CD_0656	C. duobushaemulonii specific
CD_0673	C. duobushaemulonii specific
CD_0683	C. duobushaemulonii specific
CD_0687	C. duobushaemulonii specific
CD_0706	C. duobushaemulonii specific
CD_0724	C. duobushaemulonii specific
CD_0727	C. duobushaemulonii specific
CD_0732	C. duobushaemulonii specific
CD_0736	C. duobushaemulonii specific
CD_0801	C. duobushaemulonii specific
CD_0828	C. duobushaemulonii specific
CD_0832	C. duobushaemulonii specific
CD_0840	C. duobushaemulonii specific
CD_0841	C. duobushaemulonii specific
CD_0858	C. duobushaemulonii specific
CD_0859	C. duobushaemulonii specific
CD_0865	C. duobushaemulonii specific
CD_0866	C. duobushaemulonii specific
CD_0868	C. duobushaemulonii specific
CD_0871	C. duobushaemulonii specific
CD_0875	C. duobushaemulonii specific
CD_0877	C. duobushaemulonii specific
CD_0891	C. duobushaemulonii specific
CD_0899	C. duobushaemulonii specific
CD_0900	C. duobushaemulonii specific
CD_0912	C. duobushaemulonii specific
CD_0913	C. duobushaemulonii specific
CD_0916	C. duobushaemulonii specific
CD_0918	C. duobushaemulonii specific
CD_0919	C. duobushaemulonii specific
CD_0920	C. duobushaemulonii specific
CD_0928	C. duobushaemulonii specific
CD_0934	C. duobushaemulonii specific
CD_0942	C. duobushaemulonii specific
CD_0944	C. duobushaemulonii specific
CD_0945	C. duobushaemulonii specific
CD_0955	C. duobushaemulonii specific
CD_0958	C. duobushaemulonii specific
CD_0976	C. duobushaemulonii specific
CD_0977	C. duobushaemulonii specific
CD_0993	C. duobushaemulonii specific
CD_1006	C. duobushaemulonii specific
CD_1009	C. duobushaemulonii specific
CD_1018	C. duobushaemulonii specific
CD_1030	C. duobushaemulonii specific
CD_1033	C. duobushaemulonii specific
CD_1037	C. duobushaemulonii specific
CD_1040	C. duobushaemulonii specific
CD_1041	C. duobushaemulonii specific
CD_1042	C. duobushaemulonii specific
CD_1043	C. duobushaemulonii specific
CD_1044	C. duobushaemulonii specific
CD_1046	C. duobushaemulonii specific
CD_1049	C. duobushaemulonii specific
CD_1052	C. duobushaemulonii specific
CD_1060	C. duobushaemulonii specific
CD_1071	C. duobushaemulonii specific
CD_1074	C. duobushaemulonii specific
CD_1076	C. duobushaemulonii specific
CD_1088	C. duobushaemulonii specific
CD_1101	C. duobushaemulonii specific
CD_1111	C. duobushaemulonii specific
CD_1129	C. duobushaemulonii specific
CD_1148	C. duobushaemulonii specific
CD_1157	C. duobushaemulonii specific
CD_1165	C. duobushaemulonii specific
CD_1176	C. duobushaemulonii specific
CD_1178	C. duobushaemulonii specific
CD_1180	C. duobushaemulonii specific
CD_1187	C. duobushaemulonii specific
CD_1193	C. duobushaemulonii specific
CD_1197	C. duobushaemulonii specific
CD_1202	C. duobushaemulonii specific
CD_1206	C. duobushaemulonii specific
CD_1209	C. duobushaemulonii specific
CD_1217	C. duobushaemulonii specific
CD_1218	C. duobushaemulonii specific
CD_1219	C. duobushaemulonii specific
CD_1228	C. duobushaemulonii specific
CD_1230	C. duobushaemulonii specific
CD_1231	C. duobushaemulonii specific
CD_1232	C. duobushaemulonii specific
CD_1233	C. duobushaemulonii specific
CD_1239	C. duobushaemulonii specific
CD_1244	C. duobushaemulonii specific
CD_1262	C. duobushaemulonii specific
CD_1281	C. duobushaemulonii specific
CD_1284	C. duobushaemulonii specific
CD_1293	C. duobushaemulonii specific
CD_1303	C. duobushaemulonii specific
CD_1304	C. duobushaemulonii specific
CD_1305	C. duobushaemulonii specific
CD_1309	C. duobushaemulonii specific
CD_1310	C. duobushaemulonii specific
CD_1316	C. duobushaemulonii specific
CD_1321	C. duobushaemulonii specific
CD_1323	C. duobushaemulonii specific
CD_1337	C. duobushaemulonii specific
CD_1339	C. duobushaemulonii specific
CD_1340	C. duobushaemulonii specific
CD_1341	C. duobushaemulonii specific
CD_1343	C. duobushaemulonii specific
CD_1353	C. duobushaemulonii specific
CD_1354	C. duobushaemulonii specific
CD_1362	C. duobushaemulonii specific
CD_1438	C. duobushaemulonii specific
CD_1448	C. duobushaemulonii specific
CD_1450	C. duobushaemulonii specific
CD_1452	C. duobushaemulonii specific
CD_1453	C. duobushaemulonii specific
CD_1463	C. duobushaemulonii specific
CD_1475	C. duobushaemulonii specific
CD_1480	C. duobushaemulonii specific
CD_1481	C. duobushaemulonii specific
CD_1485	C. duobushaemulonii specific
CD_1490	C. duobushaemulonii specific
CD_1494	C. duobushaemulonii specific
CD_1495	C. duobushaemulonii specific
CD_1502	C. duobushaemulonii specific
CD_1505	C. duobushaemulonii specific
CD_1511	C. duobushaemulonii specific
CD_1519	C. duobushaemulonii specific
CD_1520	C. duobushaemulonii specific
CD_1521	C. duobushaemulonii specific
CD_1523	C. duobushaemulonii specific
CD_1525	C. duobushaemulonii specific
CD_1532	C. duobushaemulonii specific
CD_1533	C. duobushaemulonii specific
CD_1536	C. duobushaemulonii specific
CD_1538	C. duobushaemulonii specific
CD_1540	C. duobushaemulonii specific
CD_1542	C. duobushaemulonii specific
CD_1544	C. duobushaemulonii specific
CD_1548	C. duobushaemulonii specific
CD_1557	C. duobushaemulonii specific
CD_1576	C. duobushaemulonii specific
CD_1578	C. duobushaemulonii specific
CD_1585	C. duobushaemulonii specific
CD_1586	C. duobushaemulonii specific
CD_1590	C. duobushaemulonii specific
CD_1601	C. duobushaemulonii specific
CD_1603	C. duobushaemulonii specific
CD_1605	C. duobushaemulonii specific
CD_1607	C. duobushaemulonii specific
CD_1612	C. duobushaemulonii specific
CD_1613	C. duobushaemulonii specific
CD_1615	C. duobushaemulonii specific
CD_1616	C. duobushaemulonii specific
CD_1617	C. duobushaemulonii specific
CD_1624	C. duobushaemulonii specific
CD_1630	C. duobushaemulonii specific
CD_1631	C. duobushaemulonii specific
CD_1636	C. duobushaemulonii specific
CD_1642	C. duobushaemulonii specific
CD_1643	C. duobushaemulonii specific
CD_1663	C. duobushaemulonii specific
CD_1679	C. duobushaemulonii specific
CD_1692	C. duobushaemulonii specific
CD_1707	C. duobushaemulonii specific
CD_1724	C. duobushaemulonii specific
CD_1736	C. duobushaemulonii specific
CD_1753	C. duobushaemulonii specific
CD_1757	C. duobushaemulonii specific
CD_1780	C. duobushaemulonii specific
CD_1781	C. duobushaemulonii specific
CD_1784	C. duobushaemulonii specific
CD_1785	C. duobushaemulonii specific
CD_1786	C. duobushaemulonii specific
CD_1787	C. duobushaemulonii specific
CD_1803	C. duobushaemulonii specific
CD_1817	C. duobushaemulonii specific
CD_1818	C. duobushaemulonii specific
CD_1821	C. duobushaemulonii specific
CD_1826	C. duobushaemulonii specific
CD_1829	C. duobushaemulonii specific
CD_1857	C. duobushaemulonii specific
CD_1891	C. duobushaemulonii specific
CD_1894	C. duobushaemulonii specific
CD_1908	C. duobushaemulonii specific
CD_1917	C. duobushaemulonii specific
CD_1929	C. duobushaemulonii specific
CD_1952	C. duobushaemulonii specific
CD_1971	C. duobushaemulonii specific
CD_1974	C. duobushaemulonii specific
CD_1978	C. duobushaemulonii specific
CD_2039	C. duobushaemulonii specific
CD_2042	C. duobushaemulonii specific
CD_2059	C. duobushaemulonii specific
CD_2067	C. duobushaemulonii specific
CD_2073	C. duobushaemulonii specific
CD_2084	C. duobushaemulonii specific
CD_2116	C. duobushaemulonii specific
CD_2120	C. duobushaemulonii specific
CD_2127	C. duobushaemulonii specific
CD_2134	C. duobushaemulonii specific
CD_2135	C. duobushaemulonii specific
CD_2158	C. duobushaemulonii specific
CD_2163	C. duobushaemulonii specific
CD_2168	C. duobushaemulonii specific
CD_2172	C. duobushaemulonii specific
CD_2175	C. duobushaemulonii specific
CD_2179	C. duobushaemulonii specific
CD_2180	C. duobushaemulonii specific
CD_2185	C. duobushaemulonii specific
CD_2187	C. duobushaemulonii specific
CD_2188	C. duobushaemulonii specific
CD_2191	C. duobushaemulonii specific
CD_2195	C. duobushaemulonii specific
CD_2196	C. duobushaemulonii specific
CD_2197	C. duobushaemulonii specific
CD_2198	C. duobushaemulonii specific
CD_2209	C. duobushaemulonii specific
CD_2219	C. duobushaemulonii specific
CD_2220	C. duobushaemulonii specific
CD_2224	C. duobushaemulonii specific
CD_2231	C. duobushaemulonii specific
CD_2232	C. duobushaemulonii specific
CD_2236	C. duobushaemulonii specific
CD_2237	C. duobushaemulonii specific
CD_2244	C. duobushaemulonii specific
CD_2245	C. duobushaemulonii specific
CD_2251	C. duobushaemulonii specific
CD_2269	C. duobushaemulonii specific
CD_2317	C. duobushaemulonii specific
CD_2330	C. duobushaemulonii specific
CD_2333	C. duobushaemulonii specific
CD_2338	C. duobushaemulonii specific
CD_2348	C. duobushaemulonii specific
CD_2349	C. duobushaemulonii specific
CD_2352	C. duobushaemulonii specific
CD_2354	C. duobushaemulonii specific
CD_2357	C. duobushaemulonii specific
CD_2362	C. duobushaemulonii specific
CD_2371	C. duobushaemulonii specific
CD_2373	C. duobushaemulonii specific
CD_2379	C. duobushaemulonii specific
CD_2387	C. duobushaemulonii specific
CD_2389	C. duobushaemulonii specific
CD_2390	C. duobushaemulonii specific
CD_2394	C. duobushaemulonii specific
CD_2397	C. duobushaemulonii specific
CD_2429	C. duobushaemulonii specific
CD_2433	C. duobushaemulonii specific
CD_2474	C. duobushaemulonii specific
CD_2491	C. duobushaemulonii specific
CD_2493	C. duobushaemulonii specific
CD_2527	C. duobushaemulonii specific
CD_2550	C. duobushaemulonii specific
CD_2568	C. duobushaemulonii specific
CD_2577	C. duobushaemulonii specific
CD_2601	C. duobushaemulonii specific
CD_2602	C. duobushaemulonii specific
CD_2607	C. duobushaemulonii specific
CD_2616	C. duobushaemulonii specific
CD_2629	C. duobushaemulonii specific
CD_2630	C. duobushaemulonii specific
CD_2661	C. duobushaemulonii specific
CD_2673	C. duobushaemulonii specific
CD_2683	C. duobushaemulonii specific
CD_2710	C. duobushaemulonii specific
CD_2732	C. duobushaemulonii specific
CD_2738	C. duobushaemulonii specific
CD_2755	C. duobushaemulonii specific
CD_2756	C. duobushaemulonii specific
CD_2757	C. duobushaemulonii specific
CD_2758	C. duobushaemulonii specific
CD_2767	C. duobushaemulonii specific
CD_2775	C. duobushaemulonii specific
CD_2781	C. duobushaemulonii specific
CD_2783	C. duobushaemulonii specific
CD_2791	C. duobushaemulonii specific
CD_2795	C. duobushaemulonii specific
CD_2806	C. duobushaemulonii specific
CD_2807	C. duobushaemulonii specific
CD_2808	C. duobushaemulonii specific
CD_2813	C. duobushaemulonii specific
CD_2814	C. duobushaemulonii specific
CD_2818	C. duobushaemulonii specific
CD_2883	C. duobushaemulonii specific
CD_2892	C. duobushaemulonii specific
CD_2899	C. duobushaemulonii specific
CD_2905	C. duobushaemulonii specific
CD_2906	C. duobushaemulonii specific
CD_2908	C. duobushaemulonii specific
CD_2912	C. duobushaemulonii specific
CD_2913	C. duobushaemulonii specific
CD_2921	C. duobushaemulonii specific
CD_2923	C. duobushaemulonii specific
CD_2938	C. duobushaemulonii specific
CD_2950	C. duobushaemulonii specific
CD_2964	C. duobushaemulonii specific
CD_2967	C. duobushaemulonii specific
CD_2980	C. duobushaemulonii specific
CD_2993	C. duobushaemulonii specific
CD_2995	C. duobushaemulonii specific
CD_3008	C. duobushaemulonii specific
CD_3034	C. duobushaemulonii specific
CD_3037	C. duobushaemulonii specific
CD_3041	C. duobushaemulonii specific
CD_3044	C. duobushaemulonii specific
CD_3052	C. duobushaemulonii specific
CD_3053	C. duobushaemulonii specific
CD_3055	C. duobushaemulonii specific
CD_3063	C. duobushaemulonii specific
CD_3064	C. duobushaemulonii specific
CD_3071	C. duobushaemulonii specific
CD_3073	C. duobushaemulonii specific
CD_3077	C. duobushaemulonii specific
CD_3078	C. duobushaemulonii specific
CD_3080	C. duobushaemulonii specific
CD_3082	C. duobushaemulonii specific
CD_3084	C. duobushaemulonii specific
CD_3086	C. duobushaemulonii specific
CD_3087	C. duobushaemulonii specific
CD_3089	C. duobushaemulonii specific
CD_3091	C. duobushaemulonii specific
CD_3096	C. duobushaemulonii specific
CD_3108	C. duobushaemulonii specific
CD_3109	C. duobushaemulonii specific
CD_3123	C. duobushaemulonii specific
CD_3124	C. duobushaemulonii specific
CD_3125	C. duobushaemulonii specific
CD_3126	C. duobushaemulonii specific
CD_3129	C. duobushaemulonii specific
CD_3132	C. duobushaemulonii specific
CD_3136	C. duobushaemulonii specific
CD_3141	C. duobushaemulonii specific
CD_3143	C. duobushaemulonii specific
CD_3144	C. duobushaemulonii specific
CD_3147	C. duobushaemulonii specific
CD_3148	C. duobushaemulonii specific
CD_3149	C. duobushaemulonii specific
CD_3158	C. duobushaemulonii specific
CD_3172	C. duobushaemulonii specific
CD_3184	C. duobushaemulonii specific
CD_3191	C. duobushaemulonii specific
CD_3244	C. duobushaemulonii specific
CD_3249	C. duobushaemulonii specific
CD_3250	C. duobushaemulonii specific
CD_3252	C. duobushaemulonii specific
CD_3254	C. duobushaemulonii specific
CD_3261	C. duobushaemulonii specific
CD_3265	C. duobushaemulonii specific
CD_3287	C. duobushaemulonii specific
CD_3291	C. duobushaemulonii specific
CD_3294	C. duobushaemulonii specific
CD_3323	C. duobushaemulonii specific
CD_3334	C. duobushaemulonii specific
CD_3346	C. duobushaemulonii specific
CD_3350	C. duobushaemulonii specific
CD_3353	C. duobushaemulonii specific
CD_3362	C. duobushaemulonii specific
CD_3363	C. duobushaemulonii specific
CD_3366	C. duobushaemulonii specific
CD_3375	C. duobushaemulonii specific
CD_3380	C. duobushaemulonii specific
CD_3388	C. duobushaemulonii specific
CD_3404	C. duobushaemulonii specific
CD_3430	C. duobushaemulonii specific
CD_3464	C. duobushaemulonii specific
CD_3472	C. duobushaemulonii specific
CD_3474	C. duobushaemulonii specific
CD_3490	C. duobushaemulonii specific
CD_3494	C. duobushaemulonii specific
CD_3499	C. duobushaemulonii specific
CD_3510	C. duobushaemulonii specific
CD_3513	C. duobushaemulonii specific
CD_3535	C. duobushaemulonii specific
CD_3547	C. duobushaemulonii specific
CD_3549	C. duobushaemulonii specific
CD_3552	C. duobushaemulonii specific
CD_3553	C. duobushaemulonii specific
CD_3555	C. duobushaemulonii specific
CD_3562	C. duobushaemulonii specific
CD_3567	C. duobushaemulonii specific
CD_3568	C. duobushaemulonii specific
CD_3570	C. duobushaemulonii specific
CD_3571	C. duobushaemulonii specific
CD_3574	C. duobushaemulonii specific
CD_3575	C. duobushaemulonii specific
CD_3576	C. duobushaemulonii specific
CD_3577	C. duobushaemulonii specific
CD_3578	C. duobushaemulonii specific
CD_3587	C. duobushaemulonii specific
CD_3588	C. duobushaemulonii specific
CD_3593	C. duobushaemulonii specific
CD_3598	C. duobushaemulonii specific
CD_3627	C. duobushaemulonii specific
CD_3631	C. duobushaemulonii specific
CD_3639	C. duobushaemulonii specific
CD_3648	C. duobushaemulonii specific
CD_3668	C. duobushaemulonii specific
CD_3669	C. duobushaemulonii specific
CD_3670	C. duobushaemulonii specific
CD_3673	C. duobushaemulonii specific
CD_3689	C. duobushaemulonii specific
CD_3694	C. duobushaemulonii specific
CD_3707	C. duobushaemulonii specific
CD_3718	C. duobushaemulonii specific
CD_3719	C. duobushaemulonii specific
CD_3724	C. duobushaemulonii specific
CD_3727	C. duobushaemulonii specific
CD_3743	C. duobushaemulonii specific
CD_3746	C. duobushaemulonii specific
CD_3749	C. duobushaemulonii specific
CD_3753	C. duobushaemulonii specific
CD_3756	C. duobushaemulonii specific
CD_3759	C. duobushaemulonii specific
CD_3765	C. duobushaemulonii specific
CD_3773	C. duobushaemulonii specific
CD_3776	C. duobushaemulonii specific
CD_3790	C. duobushaemulonii specific
CD_3796	C. duobushaemulonii specific
CD_3807	C. duobushaemulonii specific
CD_3842	C. duobushaemulonii specific
CD_3844	C. duobushaemulonii specific
CD_3849	C. duobushaemulonii specific
CD_3855	C. duobushaemulonii specific
CD_3861	C. duobushaemulonii specific
CD_3878	C. duobushaemulonii specific
CD_3881	C. duobushaemulonii specific
CD_3883	C. duobushaemulonii specific
CD_3885	C. duobushaemulonii specific
CD_3922	C. duobushaemulonii specific
CD_3924	C. duobushaemulonii specific
CD_3935	C. duobushaemulonii specific
CD_3952	C. duobushaemulonii specific
CD_3968	C. duobushaemulonii specific
CD_3985	C. duobushaemulonii specific
CD_4010	C. duobushaemulonii specific
CD_4024	C. duobushaemulonii specific
CD_4056	C. duobushaemulonii specific
CD_4058	C. duobushaemulonii specific
CD_4060	C. duobushaemulonii specific
CD_4062	C. duobushaemulonii specific
CD_4070	C. duobushaemulonii specific
CD_4103	C. duobushaemulonii specific
CD_4161	C. duobushaemulonii specific
CD_4164	C. duobushaemulonii specific
CD_4170	C. duobushaemulonii specific
CD_4171	C. duobushaemulonii specific
CD_4191	C. duobushaemulonii specific
CD_4194	C. duobushaemulonii specific
CD_4218	C. duobushaemulonii specific
CD_4221	C. duobushaemulonii specific
CD_4222	C. duobushaemulonii specific
CD_4223	C. duobushaemulonii specific
CD_4224	C. duobushaemulonii specific
CD_4227	C. duobushaemulonii specific
CD_4229	C. duobushaemulonii specific
CD_4237	C. duobushaemulonii specific
CD_4238	C. duobushaemulonii specific
CD_4245	C. duobushaemulonii specific
CD_4248	C. duobushaemulonii specific
CD_4250	C. duobushaemulonii specific
CD_4253	C. duobushaemulonii specific
CD_4256	C. duobushaemulonii specific
CD_4267	C. duobushaemulonii specific
CD_4278	C. duobushaemulonii specific
CD_4284	C. duobushaemulonii specific
CD_4285	C. duobushaemulonii specific
CD_4288	C. duobushaemulonii specific
CD_4290	C. duobushaemulonii specific
CD_4315	C. duobushaemulonii specific
CD_4355	C. duobushaemulonii specific
CD_4356	C. duobushaemulonii specific
CD_4364	C. duobushaemulonii specific
CD_4411	C. duobushaemulonii specific
CD_4413	C. duobushaemulonii specific
CD_4430	C. duobushaemulonii specific
CD_4432	C. duobushaemulonii specific
CD_4434	C. duobushaemulonii specific
CD_4456	C. duobushaemulonii specific
CD_4474	C. duobushaemulonii specific
CD_4475	C. duobushaemulonii specific
CD_4486	C. duobushaemulonii specific
CD_4499	C. duobushaemulonii specific
CD_4500	C. duobushaemulonii specific
CD_4501	C. duobushaemulonii specific
CD_4502	C. duobushaemulonii specific
CD_4513	C. duobushaemulonii specific
CD_4517	C. duobushaemulonii specific
CD_4525	C. duobushaemulonii specific
CD_4526	C. duobushaemulonii specific
CD_4527	C. duobushaemulonii specific
CD_4530	C. duobushaemulonii specific
CD_4531	C. duobushaemulonii specific
CD_4532	C. duobushaemulonii specific
CD_4534	C. duobushaemulonii specific
CD_4538	C. duobushaemulonii specific
CD_4547	C. duobushaemulonii specific
CD_4554	C. duobushaemulonii specific
CD_4563	C. duobushaemulonii specific
CD_4571	C. duobushaemulonii specific
CD_4573	C. duobushaemulonii specific
CD_4574	C. duobushaemulonii specific
CD_4588	C. duobushaemulonii specific
CD_4597	C. duobushaemulonii specific
CD_4612	C. duobushaemulonii specific
CD_4615	C. duobushaemulonii specific
CD_4622	C. duobushaemulonii specific
CD_4626	C. duobushaemulonii specific
CD_4632	C. duobushaemulonii specific
CD_4646	C. duobushaemulonii specific
CD_4655	C. duobushaemulonii specific
CD_4656	C. duobushaemulonii specific
CD_4657	C. duobushaemulonii specific
CD_4663	C. duobushaemulonii specific
CD_4664	C. duobushaemulonii specific
CD_4669	C. duobushaemulonii specific
CD_4673	C. duobushaemulonii specific
CD_4674	C. duobushaemulonii specific
CD_4687	C. duobushaemulonii specific
CD_4688	C. duobushaemulonii specific
CD_4702	C. duobushaemulonii specific
CD_4706	C. duobushaemulonii specific
CD_4712	C. duobushaemulonii specific
CD_4713	C. duobushaemulonii specific
CD_4714	C. duobushaemulonii specific
CD_4720	C. duobushaemulonii specific
CD_4723	C. duobushaemulonii specific
CD_4731	C. duobushaemulonii specific
CD_4735	C. duobushaemulonii specific
CD_4737	C. duobushaemulonii specific
CD_4740	C. duobushaemulonii specific
CD_4749	C. duobushaemulonii specific
CD_4764	C. duobushaemulonii specific
CD_4769	C. duobushaemulonii specific
CD_4776	C. duobushaemulonii specific
CD_4783	C. duobushaemulonii specific
CD_4784	C. duobushaemulonii specific
CD_4786	C. duobushaemulonii specific
CD_4802	C. duobushaemulonii specific
CD_4804	C. duobushaemulonii specific
CD_4834	C. duobushaemulonii specific
CD_4841	C. duobushaemulonii specific
CD_4865	C. duobushaemulonii specific
CD_4870	C. duobushaemulonii specific
CD_4890	C. duobushaemulonii specific
CD_4891	C. duobushaemulonii specific
CD_4899	C. duobushaemulonii specific
CD_4901	C. duobushaemulonii specific
CD_4905	C. duobushaemulonii specific
CD_4908	C. duobushaemulonii specific
CD_4909	C. duobushaemulonii specific
CD_4910	C. duobushaemulonii specific
CD_4913	C. duobushaemulonii specific
CD_4920	C. duobushaemulonii specific
CD_4924	C. duobushaemulonii specific
CD_4928	C. duobushaemulonii specific
CD_4931	C. duobushaemulonii specific
CD_4932	C. duobushaemulonii specific
CD_4940	C. duobushaemulonii specific
CD_4941	C. duobushaemulonii specific
CD_4944	C. duobushaemulonii specific
CD_4952	C. duobushaemulonii specific
CD_4960	C. duobushaemulonii specific
CD_4967	C. duobushaemulonii specific
CD_4986	C. duobushaemulonii specific
CD_4988	C. duobushaemulonii specific
CD_4989	C. duobushaemulonii specific
CD_4991	C. duobushaemulonii specific
CD_5001	C. duobushaemulonii specific
CD_5012	C. duobushaemulonii specific
CD_5019	C. duobushaemulonii specific
CD_5025	C. duobushaemulonii specific
CD_5061	C. duobushaemulonii specific
CD_5067	C. duobushaemulonii specific
CD_5093	C. duobushaemulonii specific
CD_5108	C. duobushaemulonii specific
CD_5122	C. duobushaemulonii specific
CD_5127	C. duobushaemulonii specific
CD_5136	C. duobushaemulonii specific
CD_5139	C. duobushaemulonii specific
CD_5141	C. duobushaemulonii specific
CD_5149	C. duobushaemulonii specific
CD_5150	C. duobushaemulonii specific
CD_5154	C. duobushaemulonii specific
CD_5161	C. duobushaemulonii specific
CD_5162	C. duobushaemulonii specific
CD_5174	C. duobushaemulonii specific
CD_5188	C. duobushaemulonii specific
CD_5192	C. duobushaemulonii specific
CD_5222	C. duobushaemulonii specific
CD_5224	C. duobushaemulonii specific
CD_5227	C. duobushaemulonii specific
CD_5229	C. duobushaemulonii specific
CD_5234	C. duobushaemulonii specific
CD_5240	C. duobushaemulonii specific
CD_5244	C. duobushaemulonii specific
CD_5255	C. duobushaemulonii specific
CD_5259	C. duobushaemulonii specific
CD_5269	C. duobushaemulonii specific
CD_5273	C. duobushaemulonii specific
CD_5274	C. duobushaemulonii specific
CD_5277	C. duobushaemulonii specific
CD_5286	C. duobushaemulonii specific
CD_5287	C. duobushaemulonii specific
CD_5288	C. duobushaemulonii specific
CD_5290	C. duobushaemulonii specific
CD_5292	C. duobushaemulonii specific
CD_5295	C. duobushaemulonii specific
CD_5329	C. duobushaemulonii specific
CD_5331	C. duobushaemulonii specific
CD_5333	C. duobushaemulonii specific
CD_5335	C. duobushaemulonii specific
CD_5357	C. duobushaemulonii specific
CD_5363	C. duobushaemulonii specific
CD_5395	C. duobushaemulonii specific
CD_5430	C. duobushaemulonii specific
CD_5470	C. duobushaemulonii specific
CD_5485	C. duobushaemulonii specific
CD_5496	C. duobushaemulonii specific
CD_5500	C. duobushaemulonii specific
CD_5505	C. duobushaemulonii specific
CD_5507	C. duobushaemulonii specific
CD_5508	C. duobushaemulonii specific
CD_5518	C. duobushaemulonii specific
CD_5536	C. duobushaemulonii specific
CD_5540	C. duobushaemulonii specific
CD_5541	C. duobushaemulonii specific
CD_5585	C. duobushaemulonii specific
CD_5603	C. duobushaemulonii specific
CD_5607	C. duobushaemulonii specific
CD_5615	C. duobushaemulonii specific
CD_5623	C. duobushaemulonii specific
CD_5632	C. duobushaemulonii specific
CD_5641	C. duobushaemulonii specific
CD_5645	C. duobushaemulonii specific
CD_5693	C. duobushaemulonii specific
CD_5694	C. duobushaemulonii specific
CD_5712	C. duobushaemulonii specific
CD_5713	C. duobushaemulonii specific
CD_5715	C. duobushaemulonii specific
CD_5722	C. duobushaemulonii specific
CD_5726	C. duobushaemulonii specific
CD_5740	C. duobushaemulonii specific
CD_5747	C. duobushaemulonii specific
CD_5751	C. duobushaemulonii specific
CD_5753	C. duobushaemulonii specific
