# Supplementary material for: Global Screening of Genomic and Transcriptomic Factors Associated with Phenotype Differences between Multidrug-Resistant and -Susceptible Candida haemulonii Strains
Source: mSystems. 2019 Dec 17;4(6):e00459-19. doi: 10.1128/mSystems.00459-19 (PMC6918027; doi:10.1128/mSystems.00459-19)
Supplement: DATA SET S2 [file mSystems.00459-19-sd002.xlsx]

## Sheet: SNPs
Contig	Position	Reference	Mutation	Mut_Type	Strains	Gene	Nucleotide_Change	Amino_Acid_Change	Effect	Annotation
Contig1	112451	C	T	SUB	S05535|S05529	CH_0055	-1403	-	Promoter
Contig1	136623	T	C	SUB	S05535|S05529	CH_0066	-2956	-	Intergenic
Contig1	153947	C	T	SUB	S05535|S05529	CH_0078	-779	-	Promoter
Contig1	163652	C	T	SUB	S05535|S05529	CH_0081	-403	-	Promoter
Contig1	193086	T	C	SUB	S05535|S05529	CH_0093	TAC-->CAC	Y357H	Missense
Contig1	201011	A	G	SUB	S05535|S05529	CH_0096	ATT-->ATC	I168I	Sense	Glucose/ribitol dehydrogenase family signature
Contig1	246897	C	G	SUB	S05535|S05529	CH_0122	-146	-	Promoter
Contig1	311130	A	T	SUB	S05535|S05529	CH_0147	AAC-->ATC	N46I	Missense	Ribosomal protein L13e signature
Contig1	377850	G	A	SUB	S05535|S05529	CH_0177	CGC-->CAC	R201H	Missense
Contig1	585702	G	A	SUB	S05535|S05529	CH_0282	CTT-->TTT	L360F	Missense
Contig1	620883	A	G	SUB	S05535|S05529	CH_0295	AAC-->GAC	N340D	Missense	Zinc finger C2H2 type domain signature
Contig1	657894	A	G	SUB	S05535|S05529	CH_0312	TCA-->CCA	S366P	Missense	2-oxo acid dehydrogenases acyltransferase component lipoyl binding site
Contig1	681634	T	G	SUB	S05535|S05529	CH_0327	-50	-	Promoter
Contig1	685014	T	C	SUB	S05529	CH_0329	-375	-	Promoter
Contig1	706242	A	G	SUB	S05535|S05529	CH_0341	GTA-->GTG	V184V	Sense	HELICc , ERCC3/RAD25/XPB C-terminal helicase
Contig1	730133	A	G	SUB	S05535|S05529	CH_0350	GTG-->GCG	V536A	Missense	Exocyst complex component Sec5
Contig1	757262-757263	GA	--	DEL	S05535|S05529	CH_0363	--	-	Frame_Shift	Trp-Asp (WD) repeats profile; WD domain, G-beta repeat
Contig1	768585	A	G	SUB	S05535|S05529	CH_0370	GAT-->GGT	D99G	Missense	Ribosomal silencing factor during starvation
Contig1	788632	C	A	SUB	S05535|S05529	CH_0383	-425	-	Promoter
Contig1	817314	A	-	DEL	S05535|S05529	CH_0394	TTT-->-TT	F2611-	Frame_shift
Contig1	942944	C	A	SUB	S05535|S05529	CH_0452	CAT-->AAT	H352N	Missense
Contig1	1016895	T	-	DEL	S05529	CH_0485	-3121	-	Intergenic
Contig1	1026691	C	G	SUB	S05535|S05529	CH_0487	TTC-->TTG	F489L	Missense	Pumilio RNA-binding repeat profile
Contig1	1044636	C	T	SUB	S05535|S05529	CH_0496	CCC-->CCT	P36P	Sense	Acyltransferase
Contig1	1053503	G	A	SUB	S05535|S05529	CH_0499	-862	-	Promoter
Contig1	1159818	C	T	SUB	S05535|S05529	CH_0552	ATG-->ATA	M45I	Missense	Protein kinase domain profile; Serine/Threonine protein kinases active-site signature; Protein kinases ATP-binding region signature
Contig1	1182594	A	C	SUB	S05535|S05529	CH_0569	Intron2	-	Intron
Contig1	1182602	T	-	DEL	S05535|S05529	CH_0569	Intron2	-	Intron
Contig1	1272425	T	-	DEL	S05529	CH_0608	-573	-	Promoter
Contig1	1276394	T	C	SUB	S05535|S05529	CH_0610	AGC-->GGC	S504G	Missense
Contig1	1306906	C	T	SUB	S05529	CH_0630	-178	-	Promoter
Contig1	1361968	G	C	SUB	S05535|S05529	CH_0655	CAA-->GAA	Q1996E	Missense
Contig1	1387446	T	A	SUB	S05535|S05529	CH_0663	ACT-->TCT	T1013S	Missense
Contig1	1439348	T	G	SUB	S05535|S05529	CH_0677	AAC-->ACC	N285T	Missense	Diacylglycerol kinase catalytic domain, DAG-kinase catalytic (DAGKc) domain profile
Contig1	1467042	T	G	SUB	S05535|S05529	CH_0687	AAT-->AAG	N218K	Missense
Contig1	1496585	C	-	DEL	S05529	CH_0703	Intron1	-	Intron
Contig1	1497558	A	G	SUB	S05535|S05529	CH_0704	CCT-->CCC	P785P	Sense
Contig1	1549601	G	A	SUB	S05535|S05529	CH_0724	-1009	-	Promoter
Contig1	1714297	C	T	SUB	S05535|S05529	CH_0800	AAC-->AAT	N62N	Sense	Ribosomal protein L1p/L10e family
Contig1	1725502	A	G	SUB	S05535|S05529	CH_0804	Intron2	-	Intron
Contig1	1938379	G	T	SUB	S05535|S05529	CH_0901	-379	-	Promoter
Contig1	1946730	A	T	SUB	S05535|S05529	CH_0906	-61	-	Promoter
Contig1	1954624	A	G	SUB	S05535|S05529	CH_0909	-265	-	Promoter
Contig1	1975576	G	C	SUB	S05535|S05529	CH_0918	GCT-->CCT	A535P	Missense	FAD dependent oxidoreductase, FAD-dependent glycerol-3-phosphate dehydrogenase signature 2; C-terminal domain of alpha-glycerophosphate oxidase
Contig1	2011701	C	G	SUB	S05535|S05529	CH_0935	AGA-->ACA	R627T	Missense	Exocyst complex component Sec6
Contig1	2013264	T	A	SUB	S05535|S05529	CH_0935	CAG-->CTG	Q106L	Missense	Exocyst complex component Sec6
Contig1	2050631	C	T	SUB	S05535|S05529	CH_0950	GCT-->GTT	A77V	Missense	F-box domain profile; G protein beta WD-40 repeat signature
Contig2	51298	T	C	SUB	S05529	CH_0977	-909	-	Promoter
Contig2	114381	C	T	SUB	S05535|S05529	CH_1000	Intron1	-	Intron
Contig2	120341	C	T	SUB	S05535|S05529	CH_1003	GCT-->TCT	A148S	Missense
Contig2	162767	C	T	SUB	S05535|S05529	CH_1021	GTC-->ATC	V561I	Missense
Contig2	164764	A	C	SUB	S05535|S05529	CH_1021	-317	-	Promoter
Contig2	217596	T	G	SUB	S05535|S05529	CH_1041	ATC-->AGC	I251S	Missense	CRT10
Contig2	261522	G	T	SUB	S05535|S05529	CH_1060	GAC-->GAA	D567E	Missense	ADF_drebrin_like, Variant SH3 domain, SH3_Cortactin_like, Src homology 3 (SH3) domain profile; Cofilin/tropomyosin-type actin-binding protein
Contig2	264370	G	C	SUB	S05535|S05529	CH_1061	GGC-->GCC	G73A	Missense
Contig2	398770	A	G	SUB	S05529	CH_1118	TTT-->CTT	F196L	Missense	Amino acid permease
Contig2	416139	A	T	SUB	S05535|S05529	CH_1127	Intron1	-	Intron
Contig2	436343	A	C	SUB	S05535|S05529	CH_1137	AAC-->ACC	N276T	Missense
Contig2	528082	G	A	SUB	S05535|S05529	CH_1176	GCT-->ACT	A396T	Missense
Contig2	611039	A	C	SUB	S05535|S05529	CH_1208	-489	-	Promoter
Contig2	620382	T	C	SUB	S05535|S05529	CH_1212	-621	-	Promoter
Contig2	628403	T	C	SUB	S05535|S05529	CH_1217	GTC-->GCC	V38A	Missense	Arrestin (or S-antigen), N-terminal domain
Contig2	642046	A	G	SUB	S05535|S05529	CH_1222	TTC-->TCC	F94S	Missense	bZIP_ATF2, Basic-leucine zipper (bZIP) domain signature; bZIP transcription factor
Contig2	647873	T	C	SUB	S05535|S05529	CH_1226	ACT-->GCT	T9A	Missense
Contig2	713076	A	-	DEL	S05535|S05529	CH_1260	Intron1	-	Intron
Contig2	725695	T	A	SUB	S05535|S05529	CH_1266	-197	-	Promoter
Contig2	732513	G	T	SUB	S05529	CH_1269	Intron8	-	Intron
Contig2	827026	A	G	SUB	S05535|S05529	CH_1314	-126	-	Promoter
Contig2	958774	A	T	SUB	S05535|S05529	CH_1374	AAC-->TAC	N26Y	Missense	HSF-type DNA-binding domain signature; HSF-type DNA-binding, Heat shock factor (HSF) domain signature
Contig2	1137036	A	G	SUB	S05535|S05529	CH_1462	TTA-->TTG	L478L	Sense	TCP1_delta, Chaperonins TCP-1 signature 3; TCP-1/cpn60 chaperonin family, chap_CCT_delta: T-complex protein 1, delta subunit
Contig2	1152253	G	C	SUB	S05535|S05529	CH_1472	TTC-->TTG	F484L	Missense	Phosphate transporter family
Contig2	1152483	A	T	SUB	S05535|S05529	CH_1472	TTG-->ATG	L408M	Missense	Phosphate transporter family
Contig2	1208930	T	A	SUB	S05535|S05529	CH_1491	Intron1	-	Intron
Contig2	1211490	G	A	SUB	S05535|S05529	CH_1492	CCG-->TCG	P344S	Missense	Syntaxin / epimorphin family signature; t-SNARE coiled-coil homology domain profile; SNARE domain
Contig2	1218250	C	T	SUB	S05535|S05529	CH_1495	GTC-->GTT	V395V	Sense
Contig2	1229063	G	A	SUB	S05535|S05529	CH_1498	GCT-->ACT	A823T	Missense	Cation transporter/ATPase, N-terminus, E1-E2 ATPases phosphorylation site; ATPase_P-type: HAD ATPase, P-type, family IC, ATPase-IID_K-Na: potassium/sodium efflux P-type ATPase, fungal-type
Contig2	1256085	C	A	SUB	S05535|S05529	CH_1514	-588	-	Promoter
Contig2	1273028	G	A	SUB	S05535|S05529	CH_1522	Intron1	-	Intron
Contig2	1278260	G	A	SUB	S05535|S05529	CH_1524	Intron2	-	Intron
Contig2	1314183	T	A	SUB	S05535|S05529	CH_1537	AAA-->ATA	K759I	Missense
Contig2	1327914	G	C	SUB	S05535|S05529	CH_1541	CAG-->GAG	Q428E	Missense
Contig2	1452698	T	C	SUB	S05535|S05529	CH_1594	AGG-->GGG	R148G	Missense	Gcn5-related N-acetyltransferase (GNAT) domain profile
Contig2	1569250	G	A	SUB	S05529	CH_1642	-2476	-	Intergenic
Contig2	1602159	T	C	SUB	S05535|S05529	CH_1659	AAG-->GAG	K140E	Missense	PIN domain of ribonuclease, Nin one binding (NOB1) Zn-ribbon like
Contig2	1602362	C	T	SUB	S05535|S05529	CH_1659	AGC-->AAC	S72N	Missense
Contig2	1634289	T	C	SUB	S05535|S05529	CH_1677	ACT-->ACC	T257T	Sense	Major Facilitator Superfamily
Contig2	1658369	C	A	SUB	S05535|S05529	CH_1688	-61	-	Promoter
Contig2	1717975	A	G	SUB	S05535|S05529	CH_1716	Intron6	-	Intron
Contig2	1719904	A	C	SUB	S05535|S05529	CH_1716	Intron13	-	Intron
Contig2	1732994	A	^T	INS	S05529	CH_1723	-1189	-	Promoter
Contig2	1734747	A	^G	INS	S05535	CH_1723	Intron2	-	Intron
Contig2	1735108	C	T	SUB	S05535|S05529	CH_1723	GCC-->GCT	A168A	Sense
Contig2	1737056	T	C	SUB	S05529	CH_1725	AAA-->AAG	K78K	Sense
Contig3	19316	A	G	SUB	S05535|S05529	CH_1737	GCT-->GCC	A295A	Sense
Contig3	30482	A	C	SUB	S05535|S05529	CH_1743	TTA-->TGA	L9stop	Nonsense	TPR repeat region circular profile
Contig3	56479	T	C	SUB	S05535|S05529	CH_1755	ACA-->GCA	T24A	Missense	Rad52/22 family double-strand break repair protein
Contig3	75717	A	C	SUB	S05535|S05529	CH_1764	GAT-->GAG	D1301E	Missense
Contig3	92838	A	T	SUB	S05535|S05529	CH_1771	TTG-->ATG	L171M	Missense
Contig3	224294	A	G	SUB	S05535|S05529	CH_1827	-181	-	Promoter
Contig3	299075	G	T	SUB	S05535|S05529	CH_1862	Intron1	-	Intron
Contig3	333871-333874	TATC	-----	DEL	S05535|S05529	CH_1878	----	-	Frame_Shift	HSF-type DNA-binding, Heat shock factor (HSF) domain signature
Contig3	373786	T	C	SUB	S05535|S05529	CH_1900	TTT-->CTT	F172L	Missense	50S ribosomal protein L13 [rplM]; rplM_bact: ribosomal protein uL13, Ribosomal protein L13
Contig3	400852	A	G	SUB	S05535|S05529	CH_1914	TTC-->CTC	F293L	Missense	TPR repeat profile; TPR repeat region circular profile
Contig3	401998	T	A	SUB	S05529	CH_1914	-270	-	Promoter
Contig3	451282	T	A	SUB	S05535|S05529	CH_1934	TCC-->ACC	S1001T	Missense
Contig3	494180	T	C	SUB	S05535|S05529	CH_1952	Intron7	-	Intron
Contig3	583190	C	T	SUB	S05535|S05529	CH_1990	CCC-->CTC	P104L	Missense
Contig3	585640	G	A	SUB	S05535|S05529	CH_1991	-1683	-	Intergenic
Contig3	619521	C	T	SUB	S05535	CH_2006	Intron1	-	Intron	Intron1 -1 position
Contig3	669932	A	T	SUB	S05535|S05529	CH_2024	ATG-->AAG	M2194K	Missense
Contig3	737249	G	A	SUB	S05535|S05529	CH_2049	GCA-->ACA	A2T	Missense
Contig3	759080	C	T	SUB	S05535|S05529	CH_2054	TCC-->TCT	S530S	Sense	Transmembrane amino acid transporter protein
Contig3	766504	C	T	SUB	S05535|S05529	CH_2057	-655	-	Promoter
Contig3	803971	G	C	SUB	S05535|S05529	CH_2079	CAA-->GAA	Q256E	Missense	GRIP domain profile; GRIP-related Arf-binding domain
Contig3	918543	C	A	SUB	S05535|S05529	CH_2132	-318	-	Promoter
Contig3	931096	T	C	SUB	S05535|S05529	CH_2140	TCT-->CCT	S243P	Missense	Protein kinase domain profile; Serine/Threonine protein kinases active-site signature; Protein kinases ATP-binding region signature
Contig3	944440	T	A	SUB	S05535|S05529	CH_2146	-166	-	Promoter
Contig3	1164433	T	A	SUB	S05529	CH_2239	-167	-	Promoter
Contig3	1248744	A	G	SUB	S05535|S05529	CH_2274	AGT-->GGT	S89G	Missense	Malate dehydrogenase active site signature
Contig3	1269821	G	A	SUB	S05535|S05529	CH_2282	-529	-	Promoter
Contig3	1293238	G	A	SUB	S05535	CH_2291	GCT-->ACT	A1386T	Missense
Contig4	22223	T	G	SUB	S05535|S05529	CH_2306	GAA-->GAC	E501D	Missense	Eukaryotic translation initiation factor 4G1, MIF4G domain
Contig4	195615	G	A	SUB	S05535|S05529	CH_2389	ATG-->ATA	M20I	Missense	Zinc finger PHD-type signature; Zinc finger RING-type profile; PHD-finger, Ring finger domain
Contig4	229573	T	C	SUB	S05535|S05529	CH_2405	ATT-->ATC	I113I	Sense	Ras family, small GTPase Ran family profile; small_GTP: small GTP-binding protein domain, Ran, GTP-binding nuclear protein Ran/Tc4 family signature
Contig4	237360	C	T	SUB	S05535|S05529	CH_2410	TCC-->TCT	S641S	Sense	MCM family signature
Contig4	255493	G	A	SUB	S05535|S05529	CH_2417	AAC-->AAT	N575N	Sense
Contig4	298000	A	G	SUB	S05535|S05529	CH_2437	GTT-->GCT	V13A	Missense	Pex19 protein family
Contig4	318215	T	G	SUB	S05535|S05529	CH_2447	GTC-->GGC	V279G	Missense	dnaJ domain profile; DnaJ C terminal domain, DnaJ, DnaJ central domain
Contig4	403081	C	T	SUB	S05535|S05529	CH_2486	CAG-->CAA	Q1215Q	Sense
Contig4	415840	G	A	SUB	S05535|S05529	CH_2491	-63	-	Promoter
Contig4	468385	T	C	SUB	S05535|S05529	CH_2514	TGT-->TGC	C271C	Sense
Contig4	509621	T	A	SUB	S05529	CH_2533	AAT-->AAA	N97K	Missense
Contig4	521500	T	C	SUB	S05535|S05529	CH_2539	GTA-->GTG	V660V	Sense	Trp-Asp (WD) repeats circular profile
Contig4	551680	T	G	SUB	S05535|S05529	CH_2555	Intron2	-	Intron
Contig4	693234	T	C	SUB	S05535|S05529	CH_2631	AAC-->AGC	N390S	Missense	RRM_Nup53p_fungi, RNA-recognition motif (RRM) Nup35-type domain profile; Nup53/35/40-type RNA recognition motif
Contig4	719894	C	A	SUB	S05535|S05529	CH_2642	GAG-->GAT	E9D	Missense	Sugar (and other) transporter, Major facilitator superfamily (MFS) profile; Sugar transporter signature
Contig4	730941	G	A	SUB	S05535|S05529	CH_2647	GCT-->ACT	A59T	Missense	Arrestin (or S-antigen), C-terminal domain
Contig4	735033	C	G	SUB	S05535|S05529	CH_2650	GTT-->CTT	V187L	Missense	Prokaryotic-type class I peptide chain release factors signature; RF-1 domain, PCRF domain
Contig4	740939	C	G	SUB	S05535|S05529	CH_2654	GAG-->CAG	E190Q	Missense	Nuclear pore protein 84 / 107,
Contig4	822424	C	T	SUB	S05535|S05529	CH_2691	-2385	-	Intergenic
Contig4	894247	G	A	SUB	S05535|S05529	CH_2718	Intron1	-	Intron
Contig4	903343	G	A	SUB	S05535|S05529	CH_2723	CAA-->TAA	Q433stop	Nonsense
Contig4	903571	A	G	SUB	S05535|S05529	CH_2723	Intron1	-	Intron
Contig4	905334	T	C	SUB	S05529	CH_2723	-641	-	Promoter
Contig4	956556	T	C	SUB	S05535|S05529	CH_2747	GTG-->GCG	V473A	Missense
Contig4	978448	T	A	SUB	S05535|S05529	CH_2758	TGT-->AGT	C337R	Missense
Contig4	990992	A	G	SUB	S05535|S05529	CH_2764	-170	-	Promoter
Contig4	1018755	G	A	SUB	S05535|S05529	CH_2779	TGG-->TAG	W24stop	Nonsense	Uridine kinase signature
Contig4	1024950	C	G	SUB	S05535|S05529	CH_2781	CGC-->GGC	R123G	Missense
Contig4	1058220	C	A	SUB	S05535|S05529	CH_2799	ACG-->AAG	T404K	Missense	Dipeptidyl peptidase IV (DPP IV) N-terminal region; Prolyl oligopeptidase family
Contig4	1142853	A	T	SUB	S05535|S05529	CH_2840	TCA-->TCT	S70S	Sense	RNA recognition motif. (a.k.a. RRM, RBD, or RNP domain)
Contig4	1153593	A	T	SUB	S05535|S05529	CH_2846	GTG-->GAG	V19E	Missense	SUR7/PalI family
Contig5	2891	G	A	SUB	S05535|S05529	CH_2884	AAG-->AAA	K105K	Sense	hTAFII28-like protein conserved region; TAF11
Contig5	17774	A	T	SUB	S05535|S05529	CH_2893	TTC-->ATC	F843I	Missense	Elongation factor Tu domain 2; elongation Factor G, domain II; translational (tr)-type guanine nucleotide-binding (G) domain profile.
Contig5	17775	T	G	SUB	S05535|S05529	CH_2893	TTA-->TTC	L842F	Missense	small_GTP: small GTP-binding protein domain; ribosome-releasing factor 2, mitochondrial [GFM2].
Contig5	70964	T	C	SUB	S05535|S05529	CH_2918	71	-	Promoter
Contig5	77434	C	T	SUB	S05535|S05529	CH_2922	Intron3	-	Intron
Contig5	107361	A	G	SUB	S05535|S05529	CH_2934	Intron1	-	Intron
Contig5	123008	T	-	DEL	S05529	CH_2941	-326	-	Promoter
Contig5	169046	T	A	SUB	S05535|S05529	CH_2962	-1463	-	Promoter
Contig5	182226	C	A	SUB	S05535|S05529	CH_2966	ACG-->ACT	T838T	Sense
Contig5	191414	G	T	SUB	S05535|S05529	CH_2969	GGT-->TGT	G179C	Missense	Cation efflux family; CDF: cation diffusion facilitator family transporter
Contig5	358097	T	C	SUB	S05535|S05529	CH_3038	ATA-->ATG	I119M	Missense
Contig5	448492	G	T	SUB	S05535|S05529	CH_3079	Intron3	-	Intron
Contig5	465716	C	T	SUB	S05535|S05529	CH_3091	AGC-->AAC	S95N	Missense	TLC domain profile.
Contig5	551685	C	T	SUB	S05535|S05529	CH_3132	ATG-->ATA	M863I	Missense
Contig5	563835	C	T	SUB	S05535|S05529	CH_3137	GAC-->GAT	D273D	Sense	Lysophospholipase catalytic domain; PLA2c domain profile
Contig5	778458	T	C	SUB	S05535|S05529	CH_3225	ATT-->ATC	I11I	Sense	Ribosomal protein S17; RIBOSOMAL S17 30S RIBONUCLEOPROTEIN RRNA-BINDING RNA-BINDING 40S S11 S17P S11; 30S ribosomal protein S17 [rpsQ].
Contig5	939998	T	-	DEL	S05529	CH_3299	-447	-	Promoter
Contig5	947748	A	G	SUB	S05529	CH_3300	TAG-->TGG	stop199W	Translation stop codon missing	Metal binding domain of Ada
Contig5	988990	T	G	SUB	S05529	CH_3320	Intron2	-	Intron
Contig5	1013467	G	A	SUB	S05535|S05529	CH_3330	ACT-->ATT	T284I	Missense
Contig5	1065224	G	A	SUB	S05535|S05529	CH_3353	TTC-->TTT	F1621F	Sense
Contig5	1109693	G	A	SUB	S05535|S05529	CH_3372	Intron2	-	Intron
Contig5	1129697-1129703	GCCTTTG	-------	DEL	S05535|S05529	CH_3383	Intron2	-	Intron	Intron2 - 7 nt deletion
Contig6	4645	G	T	SUB	S05529	CH_3400	-621	-	Promoter
Contig6	45958	G	A	SUB	S05535|S05529	CH_3415	-33	-	Promoter
Contig6	74619	T	G	SUB	S05535|S05529	CH_3428	ATT-->ATG	I20M	Missense
Contig6	104754	T	C	SUB	S05535|S05529	CH_3441	Intron3	-	Intron
Contig6	138936	G	A	SUB	S05535|S05529	CH_3459	GGT-->GAT	G98D	Missense	NRK1; Phosphoribulokinase / Uridine kinase family
Contig6	211585	C	T	SUB	S05535|S05529	CH_3498	-117	-	Promoter
Contig6	249685	G	T	SUB	S05535|S05529	CH_3516	CCT-->ACT	P1106T	Missense	ABC-2 type transporter; ATP-binding cassette, ABC transporter-type domain profile; ABC transporter
Contig6	251397	G	C	SUB	S05535|S05529	CH_3516	TCT-->TGT	S535C	Missense
Contig6	277928	A	G	SUB	S05535|S05529	CH_3527	ATG-->ACG	M35T	Missense	Fungal potassium channel
Contig6	435638	T	C	SUB	S05535|S05529	CH_3595	-1919	-	Intergenic
Contig6	446233	T	G	SUB	S05535|S05529	CH_3599	AGC-->CGC	S295R	Missense
Contig6	556493	G	A	SUB	S05535|S05529	CH_3642	Intron5	-	Intron
Contig6	565949	T	C	SUB	S05529	CH_3645	-153	-	Promoter
Contig6	566766	C	T	SUB	S05535|S05529	CH_3645	TCG-->TTG	S222L	Missense
Contig6	644783	G	A	SUB	S05535|S05529	CH_3685	TAC-->TAT	Y59Y	Sense	Peptidase family A1 domain profile; Pepsin (A1) aspartic protease family signature
Contig6	652497	C	T	SUB	S05535|S05529	CH_3690	GTG-->ATG	V506M	Missense	Adaptin C-terminal domain; gamma-adaptin ear (GAE) domain profile.
Contig6	705929	T	^TC	INS	S05529	CH_3711	^^	-	Frame_Shift
Contig6	705930-705931	TC	--	DEL	S05535	CH_3711	--	-	Frame_Shift
Contig6	831882	G	C	SUB	S05535|S05529	CH_3764	ATG-->ATC	M1260I	Missense	Transcription mediator complex subunit Med12
Contig6	832124	G	A	SUB	S05535|S05529	CH_3764	AGT-->AAT	S1341N	Missense
Contig6	900808	A	G	SUB	S05535|S05529	CH_3802	TGC-->CGC	C40R	Missense
Contig7	249029	T	C	SUB	S05535|S05529	CH_3909	-600	-	Promoter
Contig7	258314	C	A	SUB	S05535|S05529	CH_3914	CTG-->CTT	L118L	Sense	Protein kinase domain profile; Serine/Threonine protein kinases active-site signature.
Contig7	322775	C	T	SUB	S05535|S05529	CH_3944	CGC-->CGT	R35R	Sense	Protein of unknown function (DUF3128)
Contig7	327948	A	G	SUB	S05535|S05529	CH_3946	CCA-->CCG	P699P	Sense
Contig7	328037	C	A	SUB	S05535|S05529	CH_3948	-2958	-	Intergenic
Contig7	372511	C	T	SUB	S05535|S05529	CH_3964	TCG-->TTG	S59L	Missense	Trp-Asp (WD) repeats profile; Trp-Asp (WD) repeats circular profile; WD domain, G-beta repeat
Contig7	395400	A	C	SUB	S05535|S05529	CH_3973	ACG-->CCG	T197P	Missense	OTU domain profile; OTU-like cysteine protease
Contig7	419026	C	A	SUB	S05529	CH_3983	Intron1	-	Intron
Contig7	512171	T	G	SUB	S05535|S05529	CH_4014	ACG-->CCG	T123S	Missense	Exon2 - 1st nt change
Contig7	551798	A	T	SUB	S05535|S05529	CH_4032	CAA-->CAT	Q149H	Missense
Contig7	555171	G	C	SUB	S05535|S05529	CH_4033	GCC-->GGC	A2013G	Missense
Contig7	605901	T	C	SUB	S05535|S05529	CH_4052	ACA-->GCA	T265A	Missense
Contig7	643619	T	G	SUB	S05535|S05529	CH_4071	CAT-->CCT	H23P	Missense
Contig8	6886	T	C	SUB	S05535|S05529	CH_4076	AAG-->GAG	K220E	Missense
Contig8	90250	T	A	SUB	S05535|S05529	CH_4107	Intron3	-	Intron
Contig8	148246	A	T	SUB	S05535|S05529	CH_4136	-899	-	Promoter
Contig8	149775	A	G	SUB	S05535|S05529	CH_4137	-712	-	Promoter
Contig8	179648	A	C	SUB	S05535|S05529	CH_4150	TTT-->GTT	F309V	Missense	Gpi16 subunit, GPI transamidase component
Contig8	290814	G	A	SUB	S05535|S05529	CH_4198	Intron1	-	Intron
Contig8	447024	C	A	SUB	S05535|S05529	CH_4271	CAG-->AAG	Q333K	Missense	hyphally regulated cell wall protein.
Contig8	483085	A	T	SUB	S05535|S05529	CH_4284	-87	-	Promoter
Contig8	514136	A	G	SUB	S05535|S05529	CH_4301	Intron3	-	Intron
Contig8	574431	A	G	SUB	S05535|S05529	CH_4329	TAC-->CAC	Y764H	Missense
Contig9	28607-28611	CAGCG	-----	DEL	S05529	CH_4347	-----	-	Frame_Shift	Fungal specific transcription factor domain; Zn(2)-C6 fungal-type DNA-binding domain profile.
Contig9	125948	G	C	SUB	S05535|S05529	CH_4395	CGC-->CCC	R392P	Missense	KH-I; type-1 KH domain profile.
Contig9	177093	C	A	SUB	S05535|S05529	CH_4415	ATG-->ATT	M1I	Translation start codon missing
Contig9	177416	C	G	SUB	S05535|S05529	CH_4416	CGA--CCA	R348P	Missense	RNA polymerase II transcription elongation factor
Contig9	178877	G	C	SUB	S05535|S05529	CH_4416	-419	-	Promoter
Contig9	183920	G	A	SUB	S05535|S05529	CH_4420	CCT-->CTT	P419L	Missense
Contig9	292306	T	G	SUB	S05535|S05529	CH_4471	-767	-	Promoter
Contig9	295737	C	T	SUB	S05535|S05529	CH_4473	-113	-	Promoter
Contig9	356824	C	T	SUB	S05535|S05529	CH_4496	GTG-->GTA	V300V	Sense	CBS domain profile.		Domain of unknown function DUF21
Contig9	380938	A	T	SUB	S05535|S05529	CH_4509	-674	-	Promoter
Contig9	483244	G	A	SUB	S05535|S05529	CH_4558	GGC-->GGT	G1204G	Sense	ATP-binding cassette, ABC transporter-type domain profile; ABC transporter transmembrane region
Contig9	498809	A	T	SUB	S05535|S05529	CH_4565	GAT-->GTT	D361V	Missense	PIG-X / PBN1
Contig10	7044	C	T	SUB	S05535	CH_4599	CAA-->TAA	Q149stop	Nonsense
Contig10	7297	T	A	SUB	S05535	CH_4605	-11611	-	Intergenic
Contig10	39658	G	A	SUB	S05535|S05529	CH_4613	TCG-->TTG	S330L	Missense	Cyclophilin-type peptidyl-prolyl cis-trans isomerase signature; TPR repeat region circular profile; cyclophilin peptidyl-prolyl cis-trans isomerase signature
Contig10	167108	G	A	SUB	S05535|S05529	CH_4660	Intron1	-	Intron
Contig10	226251	T	C	SUB	S05535|S05529	CH_4682	AGA-->AGG	R528R	Sense
Contig10	258012	T	G	SUB	S05535|S05529	CH_4696	AAG-->CAG	K561Q	Missense
Contig10	335806	G	A	SUB	S05535|S05529	CH_4730	TTC-->TTT	F41F	Sense
Contig10	426206	A	T	SUB	S05535|S05529	CH_4773	-38	-	Promoter
Contig10	446511	A	G	SUB	S05535|S05529	CH_4784	TTA-->TCA	L8S	Missense
Contig10	501755	A	C	SUB	S05535|S05529	CH_4811	Intron1	-	Intron
Contig11	59516	G	A	SUB	S05535|S05529	CH_4854	CTG-->TTG	L96L	Sense
Contig11	101246	A	G	SUB	S05535|S05529	CH_4873	TTT-->TTC	F37F	Sense	Ubiquitin-conjugating enzymes family profile; ubiquitin-conjugating enzyme
Contig11	105451	G	A	SUB	S05535|S05529	CH_4874	GTA-->ATA	V772I	Missense
Contig11	131029	G	A	SUB	S05535|S05529	CH_4884	GCT-->ACT	A601T	Missense
Contig11	152511	A	G	SUB	S05535|S05529	CH_4895	TCC-->CCC	S860P	Missense
Contig11	192655	T	C	SUB	S05535|S05529	CH_4917	GAT-->GGT	D363G	Missense	Glutamate-cysteine ligase
Contig11	198963	A	G	SUB	S05535|S05529	CH_4919	TTC-->TCC	F81S	Missense	Ribonuclease III family domain profile
Contig11	218442	C	A	SUB	S05535|S05529	CH_4927	TGG-->TGT	W95C	Missense	UBX domain profile; thioredoxin-like; UBA-like domain; UAS
Contig11	274764	C	T	SUB	S05535|S05529	CH_4953	GCC-->GCT	A938A	Sense
Contig11	318231	T	-	DEL	S05529	CH_4976	-	-	Frame_Shift	Amino acid permeases signature; amino acid permease; 2A0310: amino acid permease (yeast)
Contig11	322624	A	C	SUB	S05535|S05529	CH_4977	-719	-	Promoter
Contig11	394574	T	C	SUB	S05535|S05529	CH_5004	AAA-->GAA	K718E	Missense
Contig11	435253	A	G	SUB	S05535|S05529	CH_5022	CCT-->CCC	P15P	Sense
Contig11	446262	T	-	DEL	S05529	CH_5029	-169	-	Promoter
Contig11	481571	G	A	SUB	S05535|S05529	CH_5041	GGC-->AGC	G547S	Missense
Contig11	497327	C	T	SUB	S05535|S05529	CH_5049	CGT-->TGT	R24C	Missense	TPR repeat profile; TPR repeat region circular profile.
Contig12	43454	T	A	SUB	S05535|S05529	CH_5076	-424	-	Promoter
Contig12	53969	C	A	SUB	S05535|S05529	CH_5081	CAG-->CAT	Q151H	Missense	Ferric Reductase Domain; flavoprotein pyridine nucleotide cytochrome reductase signature; cytochrome B5 reductase signature; ferredoxin reductase-type FAD binding domain profile; oxidoreductase FAD-binding domain
Contig12	194994-194996	GTA	---	DEL	S05535|S05529	CH_5144	Intron4	-	Intron	Intron4 - 3 nt deletion
Contig12	251544	C	T	SUB	S05535|S05529	CH_5170	-490	-	Promoter
Contig12	360357	C	T	SUB	S05535|S05529	CH_5217	AGC-->AAC	S89N	Missense
Contig12	461894	A	G	SUB	S05535|S05529	CH_5270	ATG-->ACG	M205T	Missense
Contig12	493533	C	A	SUB	S05529	CH_5283	CCT-->CAT	P791H	Missense
Contig13	4457	G	A	SUB	S05535|S05529	CH_5292	TCC-->TCT	S373S	Sense	CBS domain profile; CBS_pair_CAP-ED_DUF294_PBI_assoc
Contig13	47339	C	G	SUB	S05535|S05529	CH_5311	Intron4	-	Intron
Contig13	60359	G	T	SUB	S05535|S05529	CH_5316	Intron7	-	Intron
Contig13	118609	C	T	SUB	S05535|S05529	CH_5346	Intron1	-	Intron
Contig13	125893	A	G	SUB	S05535|S05529	CH_5348	ATA-->ATG	I388M	Missense	Calcineurin-like phosphoesterase; Serine/threonine phosphatase family signature
Contig13	176694	C	T	SUB	S05535|S05529	CH_5369	ACC-->ACT	T48T	Sense
Contig13	182810	C	T	SUB	S05535|S05529	CH_5373	Intron2	-	Intron
Contig13	187240	G	A	SUB	S05529	CH_5375	-359	-	Promoter
Contig13	216330	G	A	SUB	S05535|S05529	CH_5389	-2363	-	Intergenic	Also located at +2 downstream of CH_5392
Contig13	349560	G	A	SUB	S05535|S05529	CH_5454	-1033	-	Promoter	Also located at +3 downstream of CH_5453
Contig13	425397	C	T	SUB	S05535|S05529	CH_5488	AGG-->AAG	R424K	Missense
Contig14	32920	T	A	SUB	S05535|S05529	CH_5506	ATG-->AAG	M196K	Missense	Fungal specific transcription factor domain; Fungal Zn(2)-Cys(6) binuclear cluster domain; GAL4; Zn(2)-C6 fungal-type DNA-binding domain profile.
Contig14	48623	A	G	SUB	S05535|S05529	CH_5514	TTT-->CTT	F136L	Missense	Major facilitator superfamily (MFS) profile; Major Facilitator Superfamily
Contig14	70819	C	T	SUB	S05535|S05529	CH_5527	Intron3	-	Intron	Intron3 - last nt change
Contig14	134808	C	G	SUB	S05535|S05529	CH_5556	GGA-->GCA	G243A	Missense	ATP-binding cassette, ABC transporter-type domain profile; ABC transporters family signature; ABC transporter
Contig14	208593	G	A	SUB	S05535|S05529	CH_5586	TCT-->TTT	S199F	Missense	Regulator of chromosome condensation (RCC1) repeat profile; ferric/cupric reductase; FAD-binding domain; ferric Reductase Domain; ferric reductase like transmembrane component
Contig14	274496	G	A	SUB	S05535|S05529	CH_5609	CCA-->TCA	P2463S	Missense
Contig14	301209	T	-	DEL	S05529	CH_5614	-663	-	Promoter
Contig14	338844	G	A	SUB	S05535|S05529	CH_5626	GGC-->AGC	G918S	Missense
Contig14	342990	T	C	SUB	S05535|S05529	CH_5628	ATC-->GTC	I816V	Missense	Sec23/Sec24 zinc finger; Sec23/Sec24 beta-sandwich domain
Contig15	303	T	C	SUB	S05535|S05529	CH_5648	-	-	Intergenic
Contig15	8220	G	A	SUB	S05535|S05529	CH_5650	GCC-->ACC	A121T	Missense
Contig15	136850	A	T	SUB	S05535|S05529	CH_5697	-85	-	Promoter
Contig15	215723	T	C	SUB	S05535|S05529	CH_5734	AGA-->AGG	R141R	Sense
Contig15	258321	C	T	SUB	S05535|S05529	CH_5752	AGA-->AAA	R44K	Missense
Contig15	259685	A	T	SUB	S05535|S05529	CH_5753	Intron13	-	Intron
Contig15	265728	T	G	SUB	S05535|S05529	CH_5753	Intron3	-	Intron
Contig15	269070	A	C	SUB	S05535|S05529	CH_5755	GGT-->GGG	G532G	Sense	Tyrosine phosphatase family; tyrosine specific protein phosphatases active site; tyrosine specific protein phosphatases family profile.
Contig16	25912	C	A	SUB	S05529	CH_5775	Intron3	-	Intron
Contig16	51245	A	T	SUB	S05535|S05529	CH_5785	GTG-->GAG	V197E	Missense
Contig16	63667	G	A	SUB	S05535|S05529	CH_5793	-1921	-	Intergenic
Contig16	68307	C	T	SUB	S05535|S05529	CH_5795	ACC-->ATC	T45I	Missense
Contig16	135972	C	T	SUB	S05535|S05529	CH_5834	-1108	-	Promoter
Contig16	202397	T	A	SUB	S05535|S05529	CH_5858	-	-	Intergenic
Contig17	6985	G	A	SUB	S05535|S05529	CH_5861	CCT-->TCT	P223S	Missense	NmrA-like family; Trp-Asp (WD) repeats circular profile; WD domain, G-beta repeat
Contig17	29088	C	A	SUB	S05529	CH_5875	-98	-	Promoter
Contig17	53266	G	T	SUB	S05535|S05529	CH_5888	Intron3	-	Intron
Contig17	55065	G	A	SUB	S05535|S05529	CH_5888	CTG-->TTG	L385L	Sense
Contig17	77550	T	-	DEL	S05529	CH_5896	-459	-	Promoter
Contig19	3813	A	T	SUB	S05529	CH_5959	Intron1	-	Intron
Contig19	3818	A	T	SUB	S05529	CH_5959	Intron1	-	Intron
Contig19	3878	T	A	SUB	S05529	CH_5959	Intron1	-	Intron
Contig19	3900	T	A	SUB	S05529	CH_5959	Intron1	-	Intron
Contig20	2087	T	^A	INS	S05535	CH_5961	-362	-	Promoter
Contig20	2090	A	T	SUB	S05535	CH_5961	-359	-	Promoter
Contig20	4583-4584	T	-	DEL	S05535|S05529	CH_5960	--	-	Intergenic
